# Supplementary material for: Hexosamine biosynthetic pathway promotes the antiviral activity of SAMHD1 by enhancing O-GlcNAc transferase-mediated protein O-GlcNAcylation
Source: Theranostics. 2021 Jan 1;11(2):805–23. doi: 10.7150/thno.50230 (PMC7738853; doi:10.7150/thno.50230)
Supplement: Supplementary file 2 — Supplementary table 3. [file thnov11p0805s2.xlsx]

## Sheet: IP-MS
Supplementary Table 3 Potential O-GlcNAc-modified Proteins identified by IP-MS analysis
ProteinID	ProteinName	BP	MF	CC	GO_Term
Q9Y3Z3	Deoxynucleoside triphosphate triphosphohydrolase SAMHD1	cellular response to DNA damage stimulus [GO:0006974];dATP catabolic process [GO:0046061];defense response to virus [GO:0051607];deoxyribonucleotide catabolic process [GO:0009264];dGTP catabolic process [GO:0006203];DNA strand resection involved in replication fork processing [GO:0110025];double-strand break repair via homologous recombination [GO:0000724];immune response [GO:0006955];negative re…	dGTP binding [GO:0032567];dGTPase activity [GO:0008832];GTP binding [GO:0005525];identical protein binding [GO:0042802];nucleic acid binding [GO:0003676];ribonuclease activity [GO:0004540];RNA binding [GO:0003723];single-stranded DNA binding [GO:0003697];triphosphoric monoester hydrolase activity [GO:0016793];zinc ion binding [GO:0008270]	intracellular [GO:0005622];nucleoplasm [GO:0005654];nucleus [GO:0005634];plasma membrane [GO:0005886];site of double-strand break [GO:0035861]	cellular response to DNA damage stimulus [GO:0006974];dATP catabolic process [GO:0046061];defense response to virus [GO:0051607];deoxyribonucleotide catabolic process [GO:0009264];dGTP catabolic process [GO:0006203];DNA strand resection involved in replication fork processing [GO:0110025];double-strand break repair via homologous recombination [GO:0000724];immune response [GO:0006955];negative re…
E7EUU4	Eukaryotic translation initiation factor 4 gamma 1		eukaryotic initiation factor 4E binding [GO:0008190];mRNA binding [GO:0003729];translation initiation factor activity [GO:0003743]	cytoplasm [GO:0005737];cytosol [GO:0005829]	eukaryotic initiation factor 4E binding [GO:0008190];mRNA binding [GO:0003729];translation initiation factor activity [GO:0003743];cytoplasm [GO:0005737];cytosol [GO:0005829]
Q4LE58	eIF4G1 variant protein		eukaryotic initiation factor 4E binding [GO:0008190];mRNA binding [GO:0003729];translation initiation factor activity [GO:0003743]	cytoplasm [GO:0005737]	eukaryotic initiation factor 4E binding [GO:0008190];mRNA binding [GO:0003729];translation initiation factor activity [GO:0003743];cytoplasm [GO:0005737]
B2RBS8	cDNA, FLJ95666, highly similar to Homo sapiens albumin (ALB), mRNA		metal ion binding [GO:0046872]	extracellular space [GO:0005615]	metal ion binding [GO:0046872];extracellular space [GO:0005615]
Q14152	Eukaryotic translation initiation factor 3 subunit A	formation of cytoplasmic translation initiation complex [GO:0001732];IRES-dependent viral translational initiation [GO:0075522];negative regulation of ERK1 and ERK2 cascade [GO:0070373];translation reinitiation [GO:0002188];translational initiation [GO:0006413];viral translational termination-reinitiation [GO:0075525]	mRNA binding [GO:0003729];receptor tyrosine kinase binding [GO:0030971];RNA binding [GO:0003723];structural molecule activity [GO:0005198];translation initiation factor activity [GO:0003743]	cytoplasm [GO:0005737];cytosol [GO:0005829];eukaryotic 43S preinitiation complex [GO:0016282];eukaryotic 48S preinitiation complex [GO:0033290];eukaryotic translation initiation factor 3 complex [GO:0005852];eukaryotic translation initiation factor 3 complex, eIF3e [GO:0071540];eukaryotic translation initiation factor 3 complex, eIF3m [GO:0071541];membrane [GO:0016020];microtubule [GO:0005874];mu…	formation of cytoplasmic translation initiation complex [GO:0001732];IRES-dependent viral translational initiation [GO:0075522];negative regulation of ERK1 and ERK2 cascade [GO:0070373];translation reinitiation [GO:0002188];translational initiation [GO:0006413];viral translational termination-reinitiation [GO:0075525];mRNA binding [GO:0003729];receptor tyrosine kinase binding [GO:0030971];RNA bin…
Q99613	Eukaryotic translation initiation factor 3 subunit C	formation of cytoplasmic translation initiation complex [GO:0001732];positive regulation of mRNA binding [GO:1902416];positive regulation of translation [GO:0045727];translational initiation [GO:0006413]	RNA binding [GO:0003723];translation initiation factor activity [GO:0003743];translation initiation factor binding [GO:0031369]	cytosol [GO:0005829];eukaryotic 43S preinitiation complex [GO:0016282];eukaryotic 48S preinitiation complex [GO:0033290];eukaryotic translation initiation factor 3 complex [GO:0005852]	formation of cytoplasmic translation initiation complex [GO:0001732];positive regulation of mRNA binding [GO:1902416];positive regulation of translation [GO:0045727];translational initiation [GO:0006413];RNA binding [GO:0003723];translation initiation factor activity [GO:0003743];translation initiation factor binding [GO:0031369];cytosol [GO:0005829];eukaryotic 43S preinitiation complex [GO:00162…
V9HW29	Kinesin-like protein	anterograde axonal protein transport [GO:0099641];cellular response to interferon-gamma [GO:0071346];cytoplasm organization [GO:0007028];hippocampus development [GO:0021766];plus-end-directed vesicle transport along microtubule [GO:0072383];positive regulation of insulin secretion involved in cellular response to glucose stimulus [GO:0035774];positive regulation of intracellular protein transport…	ATP binding [GO:0005524];JUN kinase binding [GO:0008432];microtubule lateral binding [GO:0099609];microtubule motor activity [GO:0003777]	axon cytoplasm [GO:1904115];axonal growth cone [GO:0044295];ciliary rootlet [GO:0035253];cytosol [GO:0005829];microtubule [GO:0005874];microtubule organizing center [GO:0005815];perinuclear region of cytoplasm [GO:0048471];phagocytic vesicle [GO:0045335]	anterograde axonal protein transport [GO:0099641];cellular response to interferon-gamma [GO:0071346];cytoplasm organization [GO:0007028];hippocampus development [GO:0021766];plus-end-directed vesicle transport along microtubule [GO:0072383];positive regulation of insulin secretion involved in cellular response to glucose stimulus [GO:0035774];positive regulation of intracellular protein transport…
Q53HG7	Cortactin isoform a variant	actin filament polymerization [GO:0030041]			actin filament polymerization [GO:0030041]
A0A087WTP3	Far upstream element-binding protein 2	regulation of transcription, DNA-templated [GO:0006355]	RNA binding [GO:0003723]	nucleoplasm [GO:0005654]	regulation of transcription, DNA-templated [GO:0006355];RNA binding [GO:0003723];nucleoplasm [GO:0005654]
O75533	Splicing factor 3B subunit 1	mRNA splicing, via spliceosome [GO:0000398];positive regulation of gene expression, epigenetic [GO:0045815];RNA splicing, via transesterification reactions [GO:0000375];spliceosomal complex assembly [GO:0000245]	mRNA binding [GO:0003729];RNA binding [GO:0003723]	catalytic step 2 spliceosome [GO:0071013];nuclear speck [GO:0016607];nucleoplasm [GO:0005654];nucleus [GO:0005634];spliceosomal complex [GO:0005681];U11/U12 snRNP [GO:0034693];U12-type spliceosomal complex [GO:0005689];U2 snRNP [GO:0005686];U2-type precatalytic spliceosome [GO:0071005];U2-type prespliceosome [GO:0071004]	mRNA splicing, via spliceosome [GO:0000398];positive regulation of gene expression, epigenetic [GO:0045815];RNA splicing, via transesterification reactions [GO:0000375];spliceosomal complex assembly [GO:0000245];mRNA binding [GO:0003729];RNA binding [GO:0003723];catalytic step 2 spliceosome [GO:0071013];nuclear speck [GO:0016607];nucleoplasm [GO:0005654];nucleus [GO:0005634];spliceosomal complex …
Q53GK6	Beta actin variant			cytoskeleton [GO:0005856];dense body [GO:0097433];focal adhesion [GO:0005925];plasma membrane [GO:0005886]	cytoskeleton [GO:0005856];dense body [GO:0097433];focal adhesion [GO:0005925];plasma membrane [GO:0005886]
Q13435	Splicing factor 3B subunit 2	mRNA processing [GO:0006397];mRNA splicing, via spliceosome [GO:0000398];RNA splicing [GO:0008380];viral process [GO:0016032]	RNA binding [GO:0003723]	catalytic step 2 spliceosome [GO:0071013];nuclear speck [GO:0016607];nucleoplasm [GO:0005654];nucleus [GO:0005634];spliceosomal complex [GO:0005681];U12-type spliceosomal complex [GO:0005689];U2 snRNP [GO:0005686];U2-type precatalytic spliceosome [GO:0071005]	mRNA processing [GO:0006397];mRNA splicing, via spliceosome [GO:0000398];RNA splicing [GO:0008380];viral process [GO:0016032];RNA binding [GO:0003723];catalytic step 2 spliceosome [GO:0071013];nuclear speck [GO:0016607];nucleoplasm [GO:0005654];nucleus [GO:0005634];spliceosomal complex [GO:0005681];U12-type spliceosomal complex [GO:0005689];U2 snRNP [GO:0005686];U2-type precatalytic spliceosome […
B3KVX6	cDNA FLJ41699 fis, clone HCHON2004776, highly similar to Homo sapiens cytoskeleton-associated protein 4 (CKAP4), mRNA
E9PEB5	Far upstream element-binding protein 1	regulation of transcription, DNA-templated [GO:0006355]	RNA binding [GO:0003723]	nucleoplasm [GO:0005654]	regulation of transcription, DNA-templated [GO:0006355];RNA binding [GO:0003723];nucleoplasm [GO:0005654]
B4DUQ1	cDNA FLJ54552, highly similar to Heterogeneous nuclear ribonucleoprotein K	regulation of transcription by RNA polymerase II [GO:0006357];RNA processing [GO:0006396]	DNA binding [GO:0003677];RNA binding [GO:0003723]	viral nucleocapsid [GO:0019013]	regulation of transcription by RNA polymerase II [GO:0006357];RNA processing [GO:0006396];DNA binding [GO:0003677];RNA binding [GO:0003723];viral nucleocapsid [GO:0019013]
P25705	ATP synthase subunit alpha, mitochondrial	ATP biosynthetic process [GO:0006754];ATP metabolic process [GO:0046034];ATP synthesis coupled proton transport [GO:0015986];cristae formation [GO:0042407];electron transport chain [GO:0022900];lipid metabolic process [GO:0006629];mitochondrial ATP synthesis coupled proton transport [GO:0042776];negative regulation of endothelial cell proliferation [GO:0001937];positive regulation of blood vessel…	ADP binding [GO:0043531];angiostatin binding [GO:0043532];ATP binding [GO:0005524];MHC class I protein binding [GO:0042288];proton-transporting ATP synthase activity, rotational mechanism [GO:0046933];RNA binding [GO:0003723];transmembrane transporter activity [GO:0022857]	extracellular exosome [GO:0070062];membrane [GO:0016020];mitochondrial inner membrane [GO:0005743];mitochondrial matrix [GO:0005759];mitochondrial proton-transporting ATP synthase complex [GO:0005753];mitochondrial proton-transporting ATP synthase complex, catalytic core F(1) [GO:0000275];mitochondrion [GO:0005739];plasma membrane [GO:0005886];proton-transporting ATP synthase complex [GO:0045259]	ATP biosynthetic process [GO:0006754];ATP metabolic process [GO:0046034];ATP synthesis coupled proton transport [GO:0015986];cristae formation [GO:0042407];electron transport chain [GO:0022900];lipid metabolic process [GO:0006629];mitochondrial ATP synthesis coupled proton transport [GO:0042776];negative regulation of endothelial cell proliferation [GO:0001937];positive regulation of blood vessel…
B4DRM3	cDNA FLJ54492, highly similar to Eukaryotic translation initiation factor 4B	eukaryotic translation initiation factor 4F complex assembly [GO:0097010]	translation initiation factor activity [GO:0003743]		eukaryotic translation initiation factor 4F complex assembly [GO:0097010];translation initiation factor activity [GO:0003743]
P11142	Heat shock cognate 71 kDa protein	ATP metabolic process [GO:0046034];axo-dendritic transport [GO:0008088];cellular response to heat [GO:0034605];cellular response to starvation [GO:0009267];cellular response to unfolded protein [GO:0034620];chaperone cofactor-dependent protein refolding [GO:0051085];chaperone-mediated autophagy [GO:0061684];chaperone-mediated autophagy translocation complex disassembly [GO:1904764];chaperone-medi…	ATP binding [GO:0005524];ATPase activity [GO:0016887];ATPase activity, coupled [GO:0042623];C3HC4-type RING finger domain binding [GO:0055131];cadherin binding [GO:0045296];chaperone binding [GO:0051087];clathrin-uncoating ATPase activity [GO:1990833];enzyme binding [GO:0019899];G protein-coupled receptor binding [GO:0001664];heat shock protein binding [GO:0031072];MHC class II protein complex bi…	autophagosome [GO:0005776];axon [GO:0030424];blood microparticle [GO:0072562];chaperone complex [GO:0101031];clathrin-sculpted gamma-aminobutyric acid transport vesicle membrane [GO:0061202];cytoplasm [GO:0005737];cytosol [GO:0005829];dendrite [GO:0030425];extracellular exosome [GO:0070062];extracellular region [GO:0005576];extracellular space [GO:0005615];ficolin-1-rich granule lumen [GO:1904813…	ATP metabolic process [GO:0046034];axo-dendritic transport [GO:0008088];cellular response to heat [GO:0034605];cellular response to starvation [GO:0009267];cellular response to unfolded protein [GO:0034620];chaperone cofactor-dependent protein refolding [GO:0051085];chaperone-mediated autophagy [GO:0061684];chaperone-mediated autophagy translocation complex disassembly [GO:1904764];chaperone-medi…
A0A024R233	Tight junction protein 2 (Zona occludens 2), isoform CRA_a			bicellular tight junction [GO:0005923]	bicellular tight junction [GO:0005923]
Q00839	Heterogeneous nuclear ribonucleoprotein U	adaptive thermogenesis [GO:1990845];cardiac muscle cell development [GO:0055013];cell cycle [GO:0007049];cell division [GO:0051301];cellular response to glucocorticoid stimulus [GO:0071385];cellular response to leukemia inhibitory factor [GO:1990830];chromatin organization [GO:0006325];circadian regulation of gene expression [GO:0032922];CRD-mediated mRNA stabilization [GO:0070934];dendritic tran…	actin binding [GO:0003779];ATP binding [GO:0005524];chromatin binding [GO:0003682];chromatin DNA binding [GO:0031490];DNA binding [GO:0003677];double-stranded DNA binding [GO:0003690];double-stranded RNA binding [GO:0003725];identical protein binding [GO:0042802];mRNA 3'-UTR binding [GO:0003730];poly(A) binding [GO:0008143];poly(C) RNA binding [GO:0017130];poly(G) binding [GO:0034046];pre-mRNA bi…	catalytic step 2 spliceosome [GO:0071013];cell surface [GO:0009986];centrosome [GO:0005813];condensed chromosome kinetochore [GO:0000777];CRD-mediated mRNA stability complex [GO:0070937];cytoplasmic ribonucleoprotein granule [GO:0036464];dendrite cytoplasm [GO:0032839];inactive sex chromosome [GO:0098577];kinetochore [GO:0000776];membrane [GO:0016020];midbody [GO:0030496];mitotic spindle [GO:0072…	adaptive thermogenesis [GO:1990845];cardiac muscle cell development [GO:0055013];cell cycle [GO:0007049];cell division [GO:0051301];cellular response to glucocorticoid stimulus [GO:0071385];cellular response to leukemia inhibitory factor [GO:1990830];chromatin organization [GO:0006325];circadian regulation of gene expression [GO:0032922];CRD-mediated mRNA stabilization [GO:0070934];dendritic tran…
A0A024RD80	Heat shock protein 90kDa alpha (Cytosolic), class B member 1, isoform CRA_a	axon extension [GO:0048675];cellular response to interleukin-4 [GO:0071353];central nervous system neuron axonogenesis [GO:0021955];establishment of cell polarity [GO:0030010];negative regulation of apoptotic process [GO:0043066];negative regulation of proteasomal protein catabolic process [GO:1901799];placenta development [GO:0001890];positive regulation of cyclin-dependent protein kinase activi…	ATP binding [GO:0005524];protein kinase binding [GO:0019901];protein kinase regulator activity [GO:0019887];tau protein binding [GO:0048156];unfolded protein binding [GO:0051082]	axonal growth cone [GO:0044295];cytosol [GO:0005829];dendritic growth cone [GO:0044294];HSP90-CDC37 chaperone complex [GO:1990565];neuronal cell body [GO:0043025];perinuclear region of cytoplasm [GO:0048471]	axon extension [GO:0048675];cellular response to interleukin-4 [GO:0071353];central nervous system neuron axonogenesis [GO:0021955];establishment of cell polarity [GO:0030010];negative regulation of apoptotic process [GO:0043066];negative regulation of proteasomal protein catabolic process [GO:1901799];placenta development [GO:0001890];positive regulation of cyclin-dependent protein kinase activi…
C9JZR2	Catenin delta-1	cell-cell adhesion [GO:0098609]	cadherin binding [GO:0045296]	plasma membrane [GO:0005886]	cell-cell adhesion [GO:0098609];cadherin binding [GO:0045296];plasma membrane [GO:0005886]
Q53GA1	Elongation factor 1-alpha		GTP binding [GO:0005525];GTPase activity [GO:0003924];translation elongation factor activity [GO:0003746]		GTP binding [GO:0005525];GTPase activity [GO:0003924];translation elongation factor activity [GO:0003746]
B7Z6P1	cDNA FLJ53662, highly similar to Actin, alpha skeletal muscle
A0A384NYT8	Tubulin beta chain	microtubule-based process [GO:0007017]	GTP binding [GO:0005525];GTPase activity [GO:0003924];structural constituent of cytoskeleton [GO:0005200]	microtubule [GO:0005874]	microtubule-based process [GO:0007017];GTP binding [GO:0005525];GTPase activity [GO:0003924];structural constituent of cytoskeleton [GO:0005200];microtubule [GO:0005874]
P22626	Heterogeneous nuclear ribonucleoproteins A2/B1	G-quadruplex DNA unwinding [GO:0044806];interleukin-12-mediated signaling pathway [GO:0035722];miRNA transport [GO:1990428];mRNA export from nucleus [GO:0006406];mRNA processing [GO:0006397];mRNA splicing, via spliceosome [GO:0000398];negative regulation of mRNA splicing, via spliceosome [GO:0048025];negative regulation of transcription by RNA polymerase II [GO:0000122];positive regulation of tel…	G-rich strand telomeric DNA binding [GO:0098505];identical protein binding [GO:0042802];miRNA binding [GO:0035198];mRNA 3'-UTR binding [GO:0003730];mRNA binding [GO:0003729];N6-methyladenosine-containing RNA binding [GO:1990247];pre-mRNA intronic binding [GO:0097157];RNA binding [GO:0003723];single-stranded telomeric DNA binding [GO:0043047]	Cajal body [GO:0015030];catalytic step 2 spliceosome [GO:0071013];chromosome, telomeric region [GO:0000781];cytoplasm [GO:0005737];extracellular exosome [GO:0070062];membrane [GO:0016020];nuclear matrix [GO:0016363];nucleoplasm [GO:0005654];nucleus [GO:0005634];ribonucleoprotein complex [GO:1990904];spliceosomal complex [GO:0005681]	G-quadruplex DNA unwinding [GO:0044806];interleukin-12-mediated signaling pathway [GO:0035722];miRNA transport [GO:1990428];mRNA export from nucleus [GO:0006406];mRNA processing [GO:0006397];mRNA splicing, via spliceosome [GO:0000398];negative regulation of mRNA splicing, via spliceosome [GO:0048025];negative regulation of transcription by RNA polymerase II [GO:0000122];positive regulation of tel…
B3KW56	Eukaryotic translation initiation factor 3 subunit E	formation of cytoplasmic translation initiation complex [GO:0001732]	translation initiation factor activity [GO:0003743]	eukaryotic 43S preinitiation complex [GO:0016282];eukaryotic 48S preinitiation complex [GO:0033290];eukaryotic translation initiation factor 3 complex, eIF3e [GO:0071540];PML body [GO:0016605]	formation of cytoplasmic translation initiation complex [GO:0001732];translation initiation factor activity [GO:0003743];eukaryotic 43S preinitiation complex [GO:0016282];eukaryotic 48S preinitiation complex [GO:0033290];eukaryotic translation initiation factor 3 complex, eIF3e [GO:0071540];PML body [GO:0016605]
Q53HU7	Eukaryotic translation initiation factor 3 subunit I		translation initiation factor activity [GO:0003743]	eukaryotic translation initiation factor 3 complex [GO:0005852]	translation initiation factor activity [GO:0003743];eukaryotic translation initiation factor 3 complex [GO:0005852]
P52272	Heterogeneous nuclear ribonucleoprotein M	alternative mRNA splicing, via spliceosome [GO:0000380];fibroblast growth factor receptor signaling pathway [GO:0008543];mRNA splicing, via spliceosome [GO:0000398];regulation of mRNA stability involved in response to oxidative stress [GO:2000815];RNA metabolic process [GO:0016070]	mRNA binding [GO:0003729];protein domain specific binding [GO:0019904];RNA binding [GO:0003723]	catalytic step 2 spliceosome [GO:0071013];collagen-containing extracellular matrix [GO:0062023];cytoplasm [GO:0005737];extracellular exosome [GO:0070062];membrane [GO:0016020];nuclear matrix [GO:0016363];nucleolus [GO:0005730];nucleoplasm [GO:0005654];nucleus [GO:0005634];paraspeckles [GO:0042382];post-mRNA release spliceosomal complex [GO:0071014];ribonucleoprotein complex [GO:1990904];spliceoso…	alternative mRNA splicing, via spliceosome [GO:0000380];fibroblast growth factor receptor signaling pathway [GO:0008543];mRNA splicing, via spliceosome [GO:0000398];regulation of mRNA stability involved in response to oxidative stress [GO:2000815];RNA metabolic process [GO:0016070];mRNA binding [GO:0003729];protein domain specific binding [GO:0019904];RNA binding [GO:0003723];catalytic step 2 spl…
Q15393	Splicing factor 3B subunit 3	mRNA splicing, via spliceosome [GO:0000398];negative regulation of protein catabolic process [GO:0042177];RNA splicing, via transesterification reactions [GO:0000375]	nucleic acid binding [GO:0003676];protein-containing complex binding [GO:0044877]	catalytic step 2 spliceosome [GO:0071013];nucleolus [GO:0005730];nucleoplasm [GO:0005654];nucleus [GO:0005634];U12-type spliceosomal complex [GO:0005689];U2-type precatalytic spliceosome [GO:0071005]	mRNA splicing, via spliceosome [GO:0000398];negative regulation of protein catabolic process [GO:0042177];RNA splicing, via transesterification reactions [GO:0000375];nucleic acid binding [GO:0003676];protein-containing complex binding [GO:0044877];catalytic step 2 spliceosome [GO:0071013];nucleolus [GO:0005730];nucleoplasm [GO:0005654];nucleus [GO:0005634];U12-type spliceosomal complex [GO:00056…
P78527	DNA-dependent protein kinase catalytic subunit	activation of innate immune response [GO:0002218];B cell lineage commitment [GO:0002326];brain development [GO:0007420];cellular protein modification process [GO:0006464];cellular response to DNA damage stimulus [GO:0006974];cellular response to insulin stimulus [GO:0032869];double-strand break repair [GO:0006302];double-strand break repair via alternative nonhomologous end joining [GO:0097681];d…	ATP binding [GO:0005524];DNA-dependent protein kinase activity [GO:0004677];double-stranded DNA binding [GO:0003690];enzyme binding [GO:0019899];protein domain specific binding [GO:0019904];protein kinase activity [GO:0004672];protein serine/threonine kinase activity [GO:0004674];RNA binding [GO:0003723];transcription factor binding [GO:0008134]	cytosol [GO:0005829];DNA-dependent protein kinase-DNA ligase 4 complex [GO:0005958];membrane [GO:0016020];nonhomologous end joining complex [GO:0070419];nuclear chromosome, telomeric region [GO:0000784];nucleolus [GO:0005730];nucleoplasm [GO:0005654];nucleus [GO:0005634];protein-containing complex [GO:0032991];protein-DNA complex [GO:0032993];transcription factor complex [GO:0005667]	activation of innate immune response [GO:0002218];B cell lineage commitment [GO:0002326];brain development [GO:0007420];cellular protein modification process [GO:0006464];cellular response to DNA damage stimulus [GO:0006974];cellular response to insulin stimulus [GO:0032869];double-strand break repair [GO:0006302];double-strand break repair via alternative nonhomologous end joining [GO:0097681];d…
A0A3B3IT83	Tight junction protein ZO-2			bicellular tight junction [GO:0005923]	bicellular tight junction [GO:0005923]
Q53GL5	Isocitrate dehydrogenase 2 (NADP+), mitochondrial variant	isocitrate metabolic process [GO:0006102]	isocitrate dehydrogenase (NADP+) activity [GO:0004450];magnesium ion binding [GO:0000287];NAD binding [GO:0051287]		isocitrate metabolic process [GO:0006102];isocitrate dehydrogenase (NADP+) activity [GO:0004450];magnesium ion binding [GO:0000287];NAD binding [GO:0051287]
Q8IZ29	Tubulin beta chain	microtubule-based process [GO:0007017]	GTP binding [GO:0005525];GTPase activity [GO:0003924];structural constituent of cytoskeleton [GO:0005200]	cytoplasm [GO:0005737];microtubule [GO:0005874]	microtubule-based process [GO:0007017];GTP binding [GO:0005525];GTPase activity [GO:0003924];structural constituent of cytoskeleton [GO:0005200];cytoplasm [GO:0005737];microtubule [GO:0005874]
O60701	UDP-glucose 6-dehydrogenase	chondroitin sulfate biosynthetic process [GO:0030206];gastrulation with mouth forming second [GO:0001702];glycosaminoglycan biosynthetic process [GO:0006024];heparan sulfate proteoglycan biosynthetic process [GO:0015012];protein hexamerization [GO:0034214];UDP-glucuronate biosynthetic process [GO:0006065]	NAD binding [GO:0051287];UDP-glucose 6-dehydrogenase activity [GO:0003979]	cytosol [GO:0005829];extracellular exosome [GO:0070062];nucleoplasm [GO:0005654];nucleus [GO:0005634]	chondroitin sulfate biosynthetic process [GO:0030206];gastrulation with mouth forming second [GO:0001702];glycosaminoglycan biosynthetic process [GO:0006024];heparan sulfate proteoglycan biosynthetic process [GO:0015012];protein hexamerization [GO:0034214];UDP-glucuronate biosynthetic process [GO:0006065];NAD binding [GO:0051287];UDP-glucose 6-dehydrogenase activity [GO:0003979];cytosol [GO:00058…
A0A0A0MSI0	Peroxiredoxin-1	cell redox homeostasis [GO:0045454]	antioxidant activity [GO:0016209];oxidoreductase activity [GO:0016491]	cell [GO:0005623]	cell redox homeostasis [GO:0045454];antioxidant activity [GO:0016209];oxidoreductase activity [GO:0016491];cell [GO:0005623]
A0A024R4F1	Enolase 1, (Alpha), isoform CRA_a	glycolytic process [GO:0006096]	magnesium ion binding [GO:0000287];phosphopyruvate hydratase activity [GO:0004634]	cytosol [GO:0005829];phosphopyruvate hydratase complex [GO:0000015];plasma membrane [GO:0005886]	glycolytic process [GO:0006096];magnesium ion binding [GO:0000287];phosphopyruvate hydratase activity [GO:0004634];cytosol [GO:0005829];phosphopyruvate hydratase complex [GO:0000015];plasma membrane [GO:0005886]
K9JA46	Epididymis luminal secretory protein 52	protein folding [GO:0006457];response to antibiotic [GO:0046677];response to cold [GO:0009409];response to heat [GO:0009408]	ATP binding [GO:0005524];unfolded protein binding [GO:0051082]	cytoplasm [GO:0005737];nucleus [GO:0005634]	protein folding [GO:0006457];response to antibiotic [GO:0046677];response to cold [GO:0009409];response to heat [GO:0009408];ATP binding [GO:0005524];unfolded protein binding [GO:0051082];cytoplasm [GO:0005737];nucleus [GO:0005634]
Q53HV2	T-complex protein 1 subunit eta	protein folding [GO:0006457]	ATP binding [GO:0005524];unfolded protein binding [GO:0051082]	cytoplasm [GO:0005737]	protein folding [GO:0006457];ATP binding [GO:0005524];unfolded protein binding [GO:0051082];cytoplasm [GO:0005737]
A0A384ME17	Elongation factor Tu		GTP binding [GO:0005525];GTPase activity [GO:0003924];translation elongation factor activity [GO:0003746]		GTP binding [GO:0005525];GTPase activity [GO:0003924];translation elongation factor activity [GO:0003746]
Q86XP3	ATP-dependent RNA helicase DDX42	mRNA splicing, via spliceosome [GO:0000398];protein localization [GO:0008104];regulation of apoptotic process [GO:0042981]	ATP binding [GO:0005524];helicase activity [GO:0004386];RNA binding [GO:0003723]	Cajal body [GO:0015030];cytoplasm [GO:0005737];cytosol [GO:0005829];membrane [GO:0016020];nuclear speck [GO:0016607];nucleoplasm [GO:0005654];nucleus [GO:0005634]	mRNA splicing, via spliceosome [GO:0000398];protein localization [GO:0008104];regulation of apoptotic process [GO:0042981];ATP binding [GO:0005524];helicase activity [GO:0004386];RNA binding [GO:0003723];Cajal body [GO:0015030];cytoplasm [GO:0005737];cytosol [GO:0005829];membrane [GO:0016020];nuclear speck [GO:0016607];nucleoplasm [GO:0005654];nucleus [GO:0005634]
Q8WWM7	Ataxin-2-like protein	regulation of cytoplasmic mRNA processing body assembly [GO:0010603];stress granule assembly [GO:0034063]	cadherin binding [GO:0045296];RNA binding [GO:0003723]	cytoplasmic stress granule [GO:0010494];cytosol [GO:0005829];membrane [GO:0016020];nuclear speck [GO:0016607]	regulation of cytoplasmic mRNA processing body assembly [GO:0010603];stress granule assembly [GO:0034063];cadherin binding [GO:0045296];RNA binding [GO:0003723];cytoplasmic stress granule [GO:0010494];cytosol [GO:0005829];membrane [GO:0016020];nuclear speck [GO:0016607]
B4E0E1	Poly [ADP-ribose] polymerase	protein ADP-ribosylation [GO:0006471]	DNA binding [GO:0003677];NAD binding [GO:0051287];NAD+ ADP-ribosyltransferase activity [GO:0003950];zinc ion binding [GO:0008270]	nucleus [GO:0005634]	protein ADP-ribosylation [GO:0006471];DNA binding [GO:0003677];NAD binding [GO:0051287];NAD+ ADP-ribosyltransferase activity [GO:0003950];zinc ion binding [GO:0008270];nucleus [GO:0005634]
B0QY89	Eukaryotic translation initiation factor 3 subunit L	formation of cytoplasmic translation initiation complex [GO:0001732]	translation initiation factor activity [GO:0003743]	eukaryotic 43S preinitiation complex [GO:0016282];eukaryotic 48S preinitiation complex [GO:0033290];eukaryotic translation initiation factor 3 complex [GO:0005852]	formation of cytoplasmic translation initiation complex [GO:0001732];translation initiation factor activity [GO:0003743];eukaryotic 43S preinitiation complex [GO:0016282];eukaryotic 48S preinitiation complex [GO:0033290];eukaryotic translation initiation factor 3 complex [GO:0005852]
K7EL20	Eukaryotic translation initiation factor 3 subunit G		translation initiation factor activity [GO:0003743]	cytosol [GO:0005829];eukaryotic translation initiation factor 3 complex [GO:0005852]	translation initiation factor activity [GO:0003743];cytosol [GO:0005829];eukaryotic translation initiation factor 3 complex [GO:0005852]
Q53GA7	Tubulin alpha chain	microtubule-based process [GO:0007017]	GTP binding [GO:0005525];GTPase activity [GO:0003924];structural constituent of cytoskeleton [GO:0005200]	microtubule [GO:0005874]	microtubule-based process [GO:0007017];GTP binding [GO:0005525];GTPase activity [GO:0003924];structural constituent of cytoskeleton [GO:0005200];microtubule [GO:0005874]
Q6IAM0	Eukaryotic translation initiation factor 3 subunit G	formation of cytoplasmic translation initiation complex [GO:0001732]	translation initiation factor activity [GO:0003743]	eukaryotic 43S preinitiation complex [GO:0016282];eukaryotic 48S preinitiation complex [GO:0033290];eukaryotic translation initiation factor 3 complex [GO:0005852];nucleus [GO:0005634];perinuclear region of cytoplasm [GO:0048471]	formation of cytoplasmic translation initiation complex [GO:0001732];translation initiation factor activity [GO:0003743];eukaryotic 43S preinitiation complex [GO:0016282];eukaryotic 48S preinitiation complex [GO:0033290];eukaryotic translation initiation factor 3 complex [GO:0005852];nucleus [GO:0005634];perinuclear region of cytoplasm [GO:0048471]
B4DV79	Eukaryotic translation initiation factor 3 subunit B	formation of cytoplasmic translation initiation complex [GO:0001732]	translation initiation factor activity [GO:0003743];translation initiation factor binding [GO:0031369]	eukaryotic 43S preinitiation complex [GO:0016282];eukaryotic 48S preinitiation complex [GO:0033290];eukaryotic translation initiation factor 3 complex [GO:0005852]	formation of cytoplasmic translation initiation complex [GO:0001732];translation initiation factor activity [GO:0003743];translation initiation factor binding [GO:0031369];eukaryotic 43S preinitiation complex [GO:0016282];eukaryotic 48S preinitiation complex [GO:0033290];eukaryotic translation initiation factor 3 complex [GO:0005852]
V9HVZ4	Glyceraldehyde-3-phosphate dehydrogenase	glucose metabolic process [GO:0006006];glycolytic process [GO:0006096]	glyceraldehyde-3-phosphate dehydrogenase (NAD+) (phosphorylating) activity [GO:0004365];NAD binding [GO:0051287];NADP binding [GO:0050661]	cytosol [GO:0005829];intracellular membrane-bounded organelle [GO:0043231];nuclear membrane [GO:0031965];plasma membrane [GO:0005886]	glucose metabolic process [GO:0006006];glycolytic process [GO:0006096];glyceraldehyde-3-phosphate dehydrogenase (NAD+) (phosphorylating) activity [GO:0004365];NAD binding [GO:0051287];NADP binding [GO:0050661];cytosol [GO:0005829];intracellular membrane-bounded organelle [GO:0043231];nuclear membrane [GO:0031965];plasma membrane [GO:0005886]
P17844	Probable ATP-dependent RNA helicase DDX5	alternative mRNA splicing, via spliceosome [GO:0000380];androgen receptor signaling pathway [GO:0030521];BMP signaling pathway [GO:0030509];epithelial to mesenchymal transition [GO:0001837];intracellular estrogen receptor signaling pathway [GO:0030520];intrinsic apoptotic signaling pathway by p53 class mediator [GO:0072332];mRNA splicing, via spliceosome [GO:0000398];mRNA transcription [GO:000929…	androgen receptor binding [GO:0050681];ATP binding [GO:0005524];ATP-dependent RNA helicase activity [GO:0004004];calcium-dependent protein binding [GO:0048306];calmodulin binding [GO:0005516];enzyme binding [GO:0019899];MH2 domain binding [GO:0035500];mRNA 3'-UTR binding [GO:0003730];pre-mRNA binding [GO:0036002];primary miRNA binding [GO:0070878];promoter-specific chromatin binding [GO:1990841];…	catalytic step 2 spliceosome [GO:0071013];extracellular exosome [GO:0070062];membrane [GO:0016020];nucleolus [GO:0005730];nucleoplasm [GO:0005654];nucleus [GO:0005634];ribonucleoprotein complex [GO:1990904]	alternative mRNA splicing, via spliceosome [GO:0000380];androgen receptor signaling pathway [GO:0030521];BMP signaling pathway [GO:0030509];epithelial to mesenchymal transition [GO:0001837];intracellular estrogen receptor signaling pathway [GO:0030520];intrinsic apoptotic signaling pathway by p53 class mediator [GO:0072332];mRNA splicing, via spliceosome [GO:0000398];mRNA transcription [GO:000929…
B4E1G2	Serine hydroxymethyltransferase	glycine biosynthetic process from serine [GO:0019264];tetrahydrofolate interconversion [GO:0035999]	glycine hydroxymethyltransferase activity [GO:0004372];methyltransferase activity [GO:0008168];pyridoxal phosphate binding [GO:0030170]		glycine biosynthetic process from serine [GO:0019264];tetrahydrofolate interconversion [GO:0035999];glycine hydroxymethyltransferase activity [GO:0004372];methyltransferase activity [GO:0008168];pyridoxal phosphate binding [GO:0030170]
Q53G83	Ribosomal protein S3 variant	translation [GO:0006412]	RNA binding [GO:0003723];structural constituent of ribosome [GO:0003735]	small ribosomal subunit [GO:0015935]	translation [GO:0006412];RNA binding [GO:0003723];structural constituent of ribosome [GO:0003735];small ribosomal subunit [GO:0015935]
O43390	Heterogeneous nuclear ribonucleoprotein R	circadian rhythm [GO:0007623];mRNA destabilization [GO:0061157];mRNA processing [GO:0006397];mRNA splicing, via spliceosome [GO:0000398];negative regulation of catalytic activity [GO:0043086];RNA metabolic process [GO:0016070]	mRNA 3'-UTR binding [GO:0003730];mRNA binding [GO:0003729];RNA binding [GO:0003723]	axon terminus [GO:0043679];catalytic step 2 spliceosome [GO:0071013];dendrite [GO:0030425];endoplasmic reticulum [GO:0005783];growth cone [GO:0030426];nucleoplasm [GO:0005654];nucleus [GO:0005634];ribonucleoprotein complex [GO:1990904];spliceosomal complex [GO:0005681]	circadian rhythm [GO:0007623];mRNA destabilization [GO:0061157];mRNA processing [GO:0006397];mRNA splicing, via spliceosome [GO:0000398];negative regulation of catalytic activity [GO:0043086];RNA metabolic process [GO:0016070];mRNA 3'-UTR binding [GO:0003730];mRNA binding [GO:0003729];RNA binding [GO:0003723];axon terminus [GO:0043679];catalytic step 2 spliceosome [GO:0071013];dendrite [GO:003042…
P10809	60 kDa heat shock protein, mitochondrial	'de novo' protein folding [GO:0006458];activation of cysteine-type endopeptidase activity involved in apoptotic process [GO:0006919];apoptotic mitochondrial changes [GO:0008637];B cell activation [GO:0042113];B cell cytokine production [GO:0002368];B cell proliferation [GO:0042100];chaperone-mediated protein complex assembly [GO:0051131];interaction with symbiont [GO:0051702];isotype switching to…	apolipoprotein A-I binding [GO:0034186];apolipoprotein binding [GO:0034185];ATP binding [GO:0005524];ATPase activity [GO:0016887];chaperone binding [GO:0051087];DNA replication origin binding [GO:0003688];double-stranded RNA binding [GO:0003725];enzyme binding [GO:0019899];high-density lipoprotein particle binding [GO:0008035];lipopolysaccharide binding [GO:0001530];p53 binding [GO:0002039];RNA b…	cell surface [GO:0009986];clathrin-coated pit [GO:0005905];coated vesicle [GO:0030135];cytoplasm [GO:0005737];cytosol [GO:0005829];early endosome [GO:0005769];extracellular exosome [GO:0070062];extracellular space [GO:0005615];lipopolysaccharide receptor complex [GO:0046696];membrane [GO:0016020];mitochondrial inner membrane [GO:0005743];mitochondrial matrix [GO:0005759];mitochondrion [GO:0005739…	'de novo' protein folding [GO:0006458];activation of cysteine-type endopeptidase activity involved in apoptotic process [GO:0006919];apoptotic mitochondrial changes [GO:0008637];B cell activation [GO:0042113];B cell cytokine production [GO:0002368];B cell proliferation [GO:0042100];chaperone-mediated protein complex assembly [GO:0051131];interaction with symbiont [GO:0051702];isotype switching to…
Q08211	ATP-dependent RNA helicase A	alternative mRNA splicing, via spliceosome [GO:0000380];cellular response to exogenous dsRNA [GO:0071360];cellular response to tumor necrosis factor [GO:0071356];CRD-mediated mRNA stabilization [GO:0070934];DNA duplex unwinding [GO:0032508];DNA replication [GO:0006260];DNA-templated transcription, termination [GO:0006353];DNA-templated viral transcription [GO:0039695];G-quadruplex DNA unwinding […	ATP binding [GO:0005524];ATP-dependent 3'-5' DNA helicase activity [GO:0043140];ATP-dependent 3'-5' DNA/RNA helicase activity [GO:0033681];ATP-dependent 3'-5' RNA helicase activity [GO:0034459];ATP-dependent DNA helicase activity [GO:0004003];ATP-dependent RNA helicase activity [GO:0004004];ATPase activity [GO:0016887];chromatin DNA binding [GO:0031490];DNA binding [GO:0003677];DNA replication or…	actin cytoskeleton [GO:0015629];centrosome [GO:0005813];CRD-mediated mRNA stability complex [GO:0070937];cytoplasm [GO:0005737];cytoplasmic ribonucleoprotein granule [GO:0036464];cytosol [GO:0005829];membrane [GO:0016020];micro-ribonucleoprotein complex [GO:0035068];nuclear body [GO:0016604];nuclear stress granule [GO:0097165];nucleolus [GO:0005730];nucleoplasm [GO:0005654];nucleus [GO:0005634];p…	alternative mRNA splicing, via spliceosome [GO:0000380];cellular response to exogenous dsRNA [GO:0071360];cellular response to tumor necrosis factor [GO:0071356];CRD-mediated mRNA stabilization [GO:0070934];DNA duplex unwinding [GO:0032508];DNA replication [GO:0006260];DNA-templated transcription, termination [GO:0006353];DNA-templated viral transcription [GO:0039695];G-quadruplex DNA unwinding […
Q9H0B6	Kinesin light chain 2	antigen processing and presentation of exogenous peptide antigen via MHC class II [GO:0019886];microtubule-based movement [GO:0007018];retrograde vesicle-mediated transport, Golgi to endoplasmic reticulum [GO:0006890]	cadherin binding [GO:0045296];kinesin binding [GO:0019894];microtubule motor activity [GO:0003777]	cytosol [GO:0005829];kinesin complex [GO:0005871];kinesin I complex [GO:0016938];membrane [GO:0016020];microtubule [GO:0005874];mitochondrion [GO:0005739];nucleoplasm [GO:0005654];plasma membrane [GO:0005886];protein-containing complex [GO:0032991]	antigen processing and presentation of exogenous peptide antigen via MHC class II [GO:0019886];microtubule-based movement [GO:0007018];retrograde vesicle-mediated transport, Golgi to endoplasmic reticulum [GO:0006890];cadherin binding [GO:0045296];kinesin binding [GO:0019894];microtubule motor activity [GO:0003777];cytosol [GO:0005829];kinesin complex [GO:0005871];kinesin I complex [GO:0016938];m…
A0A024R4A0	Nucleolin, isoform CRA_b	cellular response to epidermal growth factor stimulus [GO:0071364];cellular response to leukemia inhibitory factor [GO:1990830];positive regulation of transcription by RNA polymerase II [GO:0045944]	RNA binding [GO:0003723]	nucleolus [GO:0005730];nucleoplasm [GO:0005654];nucleus [GO:0005634]	cellular response to epidermal growth factor stimulus [GO:0071364];cellular response to leukemia inhibitory factor [GO:1990830];positive regulation of transcription by RNA polymerase II [GO:0045944];RNA binding [GO:0003723];nucleolus [GO:0005730];nucleoplasm [GO:0005654];nucleus [GO:0005634]
A0A087WTT1	Polyadenylate-binding protein		RNA binding [GO:0003723]	cytosol [GO:0005829]	RNA binding [GO:0003723];cytosol [GO:0005829]
A0A1U9X7W4	HSPA1A		ATP binding [GO:0005524]		ATP binding [GO:0005524]
E7EVA0	Microtubule-associated protein		tubulin binding [GO:0015631]	cytosol [GO:0005829];microtubule [GO:0005874];microtubule cytoskeleton [GO:0015630];plasma membrane [GO:0005886]	tubulin binding [GO:0015631];cytosol [GO:0005829];microtubule [GO:0005874];microtubule cytoskeleton [GO:0015630];plasma membrane [GO:0005886]
Q6IQ30	Polyadenylate-binding protein		RNA binding [GO:0003723]	cytoplasm [GO:0005737]	RNA binding [GO:0003723];cytoplasm [GO:0005737]
A0A024R9D2	Metadherin, isoform CRA_a	bicellular tight junction assembly [GO:0070830];negative regulation of apoptotic process [GO:0043066];positive regulation of angiogenesis [GO:0045766];positive regulation of I-kappaB kinase/NF-kappaB signaling [GO:0043123]		apical plasma membrane [GO:0016324];bicellular tight junction [GO:0005923];endoplasmic reticulum [GO:0005783];endoplasmic reticulum membrane [GO:0005789];fibrillar center [GO:0001650];integral component of membrane [GO:0016021];intercellular canaliculus [GO:0046581];perinuclear region of cytoplasm [GO:0048471]	bicellular tight junction assembly [GO:0070830];negative regulation of apoptotic process [GO:0043066];positive regulation of angiogenesis [GO:0045766];positive regulation of I-kappaB kinase/NF-kappaB signaling [GO:0043123];apical plasma membrane [GO:0016324];bicellular tight junction [GO:0005923];endoplasmic reticulum [GO:0005783];endoplasmic reticulum membrane [GO:0005789];fibrillar center [GO:0…
O00303	Eukaryotic translation initiation factor 3 subunit F	formation of cytoplasmic translation initiation complex [GO:0001732];IRES-dependent viral translational initiation [GO:0075522];protein deubiquitination [GO:0016579];translational initiation [GO:0006413]	thiol-dependent ubiquitin-specific protease activity [GO:0004843];translation initiation factor activity [GO:0003743];translation initiation factor binding [GO:0031369]	cytosol [GO:0005829];eukaryotic 43S preinitiation complex [GO:0016282];eukaryotic 48S preinitiation complex [GO:0033290];eukaryotic translation initiation factor 3 complex [GO:0005852];eukaryotic translation initiation factor 3 complex, eIF3m [GO:0071541];membrane [GO:0016020]	formation of cytoplasmic translation initiation complex [GO:0001732];IRES-dependent viral translational initiation [GO:0075522];protein deubiquitination [GO:0016579];translational initiation [GO:0006413];thiol-dependent ubiquitin-specific protease activity [GO:0004843];translation initiation factor activity [GO:0003743];translation initiation factor binding [GO:0031369];cytosol [GO:0005829];eukar…
A0A024R1T5	2',3'-cyclic-nucleotide 3'-phosphodiesterase	cyclic nucleotide catabolic process [GO:0009214]	2',3'-cyclic-nucleotide 3'-phosphodiesterase activity [GO:0004113];RNA binding [GO:0003723]	cytosol [GO:0005829];melanosome [GO:0042470];membrane [GO:0016020];nucleoplasm [GO:0005654];nucleus [GO:0005634]	cyclic nucleotide catabolic process [GO:0009214];2',3'-cyclic-nucleotide 3'-phosphodiesterase activity [GO:0004113];RNA binding [GO:0003723];cytosol [GO:0005829];melanosome [GO:0042470];membrane [GO:0016020];nucleoplasm [GO:0005654];nucleus [GO:0005634]
V9HWB4	Epididymis secretory sperm binding protein Li 89n	cellular response to antibiotic [GO:0071236];cellular response to calcium ion [GO:0071277];cellular response to cAMP [GO:0071320];cellular response to drug [GO:0035690];cellular response to gamma radiation [GO:0071480];cellular response to interleukin-4 [GO:0071353];cellular response to manganese ion [GO:0071287];cellular response to nerve growth factor stimulus [GO:1990090];cerebellar Purkinje c…	ATP binding [GO:0005524];misfolded protein binding [GO:0051787];ribosome binding [GO:0043022];unfolded protein binding [GO:0051082]	cell surface [GO:0009986];endoplasmic reticulum chaperone complex [GO:0034663];endoplasmic reticulum lumen [GO:0005788];endoplasmic reticulum membrane [GO:0005789];endoplasmic reticulum-Golgi intermediate compartment [GO:0005793];mitochondrion [GO:0005739];plasma membrane [GO:0005886];smooth endoplasmic reticulum [GO:0005790]	cellular response to antibiotic [GO:0071236];cellular response to calcium ion [GO:0071277];cellular response to cAMP [GO:0071320];cellular response to drug [GO:0035690];cellular response to gamma radiation [GO:0071480];cellular response to interleukin-4 [GO:0071353];cellular response to manganese ion [GO:0071287];cellular response to nerve growth factor stimulus [GO:1990090];cerebellar Purkinje c…
O43143	Pre-mRNA-splicing factor ATP-dependent RNA helicase DHX15	mRNA processing [GO:0006397];mRNA splicing, via spliceosome [GO:0000398];response to alkaloid [GO:0043279];response to toxic substance [GO:0009636];RNA splicing [GO:0008380]	ATP binding [GO:0005524];ATP-dependent 3'-5' RNA helicase activity [GO:0034459];double-stranded RNA binding [GO:0003725];RNA binding [GO:0003723];RNA helicase activity [GO:0003724]	nuclear speck [GO:0016607];nucleolus [GO:0005730];nucleoplasm [GO:0005654];nucleus [GO:0005634];U12-type spliceosomal complex [GO:0005689]	mRNA processing [GO:0006397];mRNA splicing, via spliceosome [GO:0000398];response to alkaloid [GO:0043279];response to toxic substance [GO:0009636];RNA splicing [GO:0008380];ATP binding [GO:0005524];ATP-dependent 3'-5' RNA helicase activity [GO:0034459];double-stranded RNA binding [GO:0003725];RNA binding [GO:0003723];RNA helicase activity [GO:0003724];nuclear speck [GO:0016607];nucleolus [GO:000…
O94906	Pre-mRNA-processing factor 6	mRNA splicing, via spliceosome [GO:0000398];positive regulation of transcription by RNA polymerase II [GO:0045944];RNA localization [GO:0006403];RNA splicing [GO:0008380];RNA splicing, via transesterification reactions [GO:0000375];spliceosomal complex assembly [GO:0000245];spliceosomal tri-snRNP complex assembly [GO:0000244]	androgen receptor binding [GO:0050681];ribonucleoprotein complex binding [GO:0043021];RNA binding [GO:0003723];transcription coactivator activity [GO:0003713]	catalytic step 2 spliceosome [GO:0071013];membrane [GO:0016020];nuclear speck [GO:0016607];nucleoplasm [GO:0005654];nucleus [GO:0005634];spliceosomal complex [GO:0005681];U2-type precatalytic spliceosome [GO:0071005];U4/U6 x U5 tri-snRNP complex [GO:0046540];U5 snRNP [GO:0005682]	mRNA splicing, via spliceosome [GO:0000398];positive regulation of transcription by RNA polymerase II [GO:0045944];RNA localization [GO:0006403];RNA splicing [GO:0008380];RNA splicing, via transesterification reactions [GO:0000375];spliceosomal complex assembly [GO:0000245];spliceosomal tri-snRNP complex assembly [GO:0000244];androgen receptor binding [GO:0050681];ribonucleoprotein complex bindin…
P02671	Fibrinogen alpha chain	adaptive immune response [GO:0002250];blood coagulation [GO:0007596];blood coagulation, common pathway [GO:0072377];blood coagulation, fibrin clot formation [GO:0072378];cell-matrix adhesion [GO:0007160];cellular protein metabolic process [GO:0044267];cellular protein-containing complex assembly [GO:0034622];extracellular matrix organization [GO:0030198];fibrinolysis [GO:0042730];induction of bac…	extracellular matrix structural constituent [GO:0005201];metal ion binding [GO:0046872];signaling receptor binding [GO:0005102];structural molecule activity [GO:0005198]	blood microparticle [GO:0072562];cell cortex [GO:0005938];cell surface [GO:0009986];collagen-containing extracellular matrix [GO:0062023];endoplasmic reticulum lumen [GO:0005788];external side of plasma membrane [GO:0009897];extracellular exosome [GO:0070062];extracellular region [GO:0005576];extracellular space [GO:0005615];extracellular vesicle [GO:1903561];fibrinogen complex [GO:0005577];plasm…	adaptive immune response [GO:0002250];blood coagulation [GO:0007596];blood coagulation, common pathway [GO:0072377];blood coagulation, fibrin clot formation [GO:0072378];cell-matrix adhesion [GO:0007160];cellular protein metabolic process [GO:0044267];cellular protein-containing complex assembly [GO:0034622];extracellular matrix organization [GO:0030198];fibrinolysis [GO:0042730];induction of bac…
P41091	Eukaryotic translation initiation factor 2 subunit 3	formation of translation preinitiation complex [GO:0001731];translational initiation [GO:0006413];transmembrane transport [GO:0055085]	cadherin binding [GO:0045296];GTP binding [GO:0005525];GTPase activity [GO:0003924];translation factor activity, RNA binding [GO:0008135];translation initiation factor activity [GO:0003743]	cytoplasm [GO:0005737];cytosol [GO:0005829];eukaryotic translation initiation factor 2 complex [GO:0005850];extracellular exosome [GO:0070062]	formation of translation preinitiation complex [GO:0001731];translational initiation [GO:0006413];transmembrane transport [GO:0055085];cadherin binding [GO:0045296];GTP binding [GO:0005525];GTPase activity [GO:0003924];translation factor activity, RNA binding [GO:0008135];translation initiation factor activity [GO:0003743];cytoplasm [GO:0005737];cytosol [GO:0005829];eukaryotic translation initiat…
P50570	Dynamin-2	antigen processing and presentation of exogenous peptide antigen via MHC class II [GO:0019886];aorta development [GO:0035904];cellular response to carbon monoxide [GO:0071245];cellular response to dopamine [GO:1903351];cellular response to nitric oxide [GO:0071732];cellular response to X-ray [GO:0071481];coronary vasculature development [GO:0060976];endocytosis [GO:0006897];G protein-coupled rece…	D2 dopamine receptor binding [GO:0031749];enzyme binding [GO:0019899];GTP binding [GO:0005525];GTPase activity [GO:0003924];microtubule binding [GO:0008017];nitric-oxide synthase binding [GO:0050998];phosphatidylinositol 3-kinase regulatory subunit binding [GO:0036312];protein kinase binding [GO:0019901];protein-containing complex binding [GO:0044877];SH3 domain binding [GO:0017124];WW domain bin…	axon [GO:0030424];centrosome [GO:0005813];clathrin-coated endocytic vesicle [GO:0045334];clathrin-coated pit [GO:0005905];cytoplasm [GO:0005737];cytoplasmic vesicle [GO:0031410];cytosol [GO:0005829];dendritic spine [GO:0043197];dendritic spine head [GO:0044327];endocytic vesicle membrane [GO:0030666];endosome [GO:0005768];extracellular exosome [GO:0070062];focal adhesion [GO:0005925];glutamatergi…	antigen processing and presentation of exogenous peptide antigen via MHC class II [GO:0019886];aorta development [GO:0035904];cellular response to carbon monoxide [GO:0071245];cellular response to dopamine [GO:1903351];cellular response to nitric oxide [GO:0071732];cellular response to X-ray [GO:0071481];coronary vasculature development [GO:0060976];endocytosis [GO:0006897];G protein-coupled rece…
Q9BXP5	Serrate RNA effector molecule homolog	cell population proliferation [GO:0008283];mRNA splicing, via spliceosome [GO:0000398];neuronal stem cell population maintenance [GO:0097150];positive regulation of neurogenesis [GO:0050769];primary miRNA processing [GO:0031053];regulation of transcription, DNA-templated [GO:0006355];response to arsenic-containing substance [GO:0046685];snRNA transcription by RNA polymerase II [GO:0042795]	DNA binding [GO:0003677];RNA binding [GO:0003723]	cytoplasm [GO:0005737];nucleoplasm [GO:0005654];protein-containing complex [GO:0032991]	cell population proliferation [GO:0008283];mRNA splicing, via spliceosome [GO:0000398];neuronal stem cell population maintenance [GO:0097150];positive regulation of neurogenesis [GO:0050769];primary miRNA processing [GO:0031053];regulation of transcription, DNA-templated [GO:0006355];response to arsenic-containing substance [GO:0046685];snRNA transcription by RNA polymerase II [GO:0042795];DNA bi…
A0A0U1RRM4	Polypyrimidine tract-binding protein 1	mRNA processing [GO:0006397]	RNA binding [GO:0003723]	nucleus [GO:0005634]	mRNA processing [GO:0006397];RNA binding [GO:0003723];nucleus [GO:0005634]
Q53HJ4	DNA helicase	DNA replication initiation [GO:0006270]	ATP binding [GO:0005524];DNA binding [GO:0003677];helicase activity [GO:0004386]	MCM complex [GO:0042555];nucleus [GO:0005634]	DNA replication initiation [GO:0006270];ATP binding [GO:0005524];DNA binding [GO:0003677];helicase activity [GO:0004386];MCM complex [GO:0042555];nucleus [GO:0005634]
Q53HV1	Ribosomal protein S4, X-linked X isoform variant	translation [GO:0006412]	rRNA binding [GO:0019843];structural constituent of ribosome [GO:0003735]	ribosome [GO:0005840]	translation [GO:0006412];rRNA binding [GO:0019843];structural constituent of ribosome [GO:0003735];ribosome [GO:0005840]
Q7RTQ0	Kinesin light chain 1N		microtubule motor activity [GO:0003777]	kinesin complex [GO:0005871]	microtubule motor activity [GO:0003777];kinesin complex [GO:0005871]
Q8N1C8	HSPA9 protein	protein folding [GO:0006457]	ATP binding [GO:0005524];unfolded protein binding [GO:0051082]		protein folding [GO:0006457];ATP binding [GO:0005524];unfolded protein binding [GO:0051082]
Q8TA92	Similar to AFG3 ATPase family gene 3-like 2 (Yeast)		ATP binding [GO:0005524];metalloendopeptidase activity [GO:0004222];zinc ion binding [GO:0008270]	integral component of membrane [GO:0016021]	ATP binding [GO:0005524];metalloendopeptidase activity [GO:0004222];zinc ion binding [GO:0008270];integral component of membrane [GO:0016021]
Q12905	Interleukin enhancer-binding factor 2	neutrophil degranulation [GO:0043312];positive regulation of transcription, DNA-templated [GO:0045893];transcription, DNA-templated [GO:0006351]	ATP binding [GO:0005524];DNA binding [GO:0003677];double-stranded RNA binding [GO:0003725];RNA binding [GO:0003723];transferase activity [GO:0016740]	extracellular region [GO:0005576];ficolin-1-rich granule lumen [GO:1904813];membrane [GO:0016020];nucleolus [GO:0005730];nucleus [GO:0005634];ribonucleoprotein complex [GO:1990904];specific granule lumen [GO:0035580];tertiary granule lumen [GO:1904724]	neutrophil degranulation [GO:0043312];positive regulation of transcription, DNA-templated [GO:0045893];transcription, DNA-templated [GO:0006351];ATP binding [GO:0005524];DNA binding [GO:0003677];double-stranded RNA binding [GO:0003725];RNA binding [GO:0003723];transferase activity [GO:0016740];extracellular region [GO:0005576];ficolin-1-rich granule lumen [GO:1904813];membrane [GO:0016020];nucleo…
Q9NQ29	Putative RNA-binding protein Luc7-like 1	mRNA splice site selection [GO:0006376];negative regulation of striated muscle tissue development [GO:0045843]	identical protein binding [GO:0042802];mRNA binding [GO:0003729];RS domain binding [GO:0050733]	U1 snRNP [GO:0005685];U2-type prespliceosome [GO:0071004]	mRNA splice site selection [GO:0006376];negative regulation of striated muscle tissue development [GO:0045843];identical protein binding [GO:0042802];mRNA binding [GO:0003729];RS domain binding [GO:0050733];U1 snRNP [GO:0005685];U2-type prespliceosome [GO:0071004]
Q53HG0	Eukaryotic translation initiation factor 3, subunit 3 gamma, 40kDa variant		translation initiation factor activity [GO:0003743]	eukaryotic translation initiation factor 3 complex [GO:0005852]	translation initiation factor activity [GO:0003743];eukaryotic translation initiation factor 3 complex [GO:0005852]
Q12797	Aspartyl/asparaginyl beta-hydroxylase	activation of cysteine-type endopeptidase activity [GO:0097202];activation of store-operated calcium channel activity [GO:0032237];calcium ion transmembrane transport [GO:0070588];cellular response to calcium ion [GO:0071277];detection of calcium ion [GO:0005513];face morphogenesis [GO:0060325];ion transmembrane transport [GO:0034220];limb morphogenesis [GO:0035108];muscle contraction [GO:0006936…	calcium ion binding [GO:0005509];electron transfer activity [GO:0009055];ion channel binding [GO:0044325];peptide-aspartate beta-dioxygenase activity [GO:0004597];peptidyl-aspartic acid 3-dioxygenase activity [GO:0062101];structural constituent of muscle [GO:0008307];structural molecule activity [GO:0005198]	calcium channel complex [GO:0034704];cell [GO:0005623];cortical endoplasmic reticulum [GO:0032541];endoplasmic reticulum [GO:0005783];endoplasmic reticulum membrane [GO:0005789];integral component of endoplasmic reticulum membrane [GO:0030176];integral component of membrane [GO:0016021];junctional sarcoplasmic reticulum membrane [GO:0014701];plasma membrane [GO:0005886];sarcoplasmic reticulum lum…	activation of cysteine-type endopeptidase activity [GO:0097202];activation of store-operated calcium channel activity [GO:0032237];calcium ion transmembrane transport [GO:0070588];cellular response to calcium ion [GO:0071277];detection of calcium ion [GO:0005513];face morphogenesis [GO:0060325];ion transmembrane transport [GO:0034220];limb morphogenesis [GO:0035108];muscle contraction [GO:0006936…
Q9NZI8	Insulin-like growth factor 2 mRNA-binding protein 1	CRD-mediated mRNA stabilization [GO:0070934];mRNA transport [GO:0051028];negative regulation of translation [GO:0017148];neuronal stem cell population maintenance [GO:0097150];pallium cell proliferation in forebrain [GO:0022013];regulation of cytokine biosynthetic process [GO:0042035];regulation of mRNA stability [GO:0043488];regulation of mRNA stability involved in response to stress [GO:0010610]	mRNA 3'-UTR binding [GO:0003730];mRNA 5'-UTR binding [GO:0048027];mRNA binding [GO:0003729];RNA binding [GO:0003723];translation regulator activity [GO:0045182]	CRD-mediated mRNA stability complex [GO:0070937];cytoplasm [GO:0005737];cytoplasmic stress granule [GO:0010494];cytosol [GO:0005829];dendritic spine [GO:0043197];filopodium [GO:0030175];growth cone [GO:0030426];lamellipodium [GO:0030027];nucleoplasm [GO:0005654];perinuclear region of cytoplasm [GO:0048471];ribonucleoprotein complex [GO:1990904]	CRD-mediated mRNA stabilization [GO:0070934];mRNA transport [GO:0051028];negative regulation of translation [GO:0017148];neuronal stem cell population maintenance [GO:0097150];pallium cell proliferation in forebrain [GO:0022013];regulation of cytokine biosynthetic process [GO:0042035];regulation of mRNA stability [GO:0043488];regulation of mRNA stability involved in response to stress [GO:0010610…
A0A024RCN6	VARS	valyl-tRNA aminoacylation [GO:0006438]	aminoacyl-tRNA editing activity [GO:0002161];ATP binding [GO:0005524];valine-tRNA ligase activity [GO:0004832]	cytosol [GO:0005829]	valyl-tRNA aminoacylation [GO:0006438];aminoacyl-tRNA editing activity [GO:0002161];ATP binding [GO:0005524];valine-tRNA ligase activity [GO:0004832];cytosol [GO:0005829]
A8K7F6	cDNA FLJ78244, highly similar to Homo sapiens eukaryotic translation initiation factor 4A, isoform 1 (EIF4A1), mRNA		ATP binding [GO:0005524];ATP-dependent RNA helicase activity [GO:0004004];translation initiation factor activity [GO:0003743]		ATP binding [GO:0005524];ATP-dependent RNA helicase activity [GO:0004004];translation initiation factor activity [GO:0003743]
B2RAR6	cDNA, FLJ95068, highly similar to Homo sapiens eukaryotic translation elongation factor 1 delta (guanine nucleotide exchange protein) (EEF1D), transcript variant 1, mRNA		translation elongation factor activity [GO:0003746]	eukaryotic translation elongation factor 1 complex [GO:0005853]	translation elongation factor activity [GO:0003746];eukaryotic translation elongation factor 1 complex [GO:0005853]
M0QZM1	Heterogeneous nuclear ribonucleoprotein M	mRNA splicing, via spliceosome [GO:0000398]	RNA binding [GO:0003723]	nucleoplasm [GO:0005654]	mRNA splicing, via spliceosome [GO:0000398];RNA binding [GO:0003723];nucleoplasm [GO:0005654]
Q53G61	Small nuclear ribonucleoprotein polypeptide A' variant			viral nucleocapsid [GO:0019013]	viral nucleocapsid [GO:0019013]
Q7Z2V5	Uncharacterized protein DKFZp686J01190		ATP binding [GO:0005524];helicase activity [GO:0004386];nucleic acid binding [GO:0003676]		ATP binding [GO:0005524];helicase activity [GO:0004386];nucleic acid binding [GO:0003676]
P05141	ADP/ATP translocase 2	cellular response to leukemia inhibitory factor [GO:1990830];chromosome segregation [GO:0007059];negative regulation of mitochondrial outer membrane permeabilization involved in apoptotic signaling pathway [GO:1901029];positive regulation of cell population proliferation [GO:0008284];regulation of insulin secretion [GO:0050796];viral process [GO:0016032]	adenine transmembrane transporter activity [GO:0015207];ATP [GO:0005471];RNA binding [GO:0003723];ubiquitin protein ligase binding [GO:0031625]	integral component of plasma membrane [GO:0005887];membrane [GO:0016020];membrane raft [GO:0045121];mitochondrial inner membrane [GO:0005743];mitochondrial nucleoid [GO:0042645];mitochondrion [GO:0005739];MMXD complex [GO:0071817];nucleus [GO:0005634]	cellular response to leukemia inhibitory factor [GO:1990830];chromosome segregation [GO:0007059];negative regulation of mitochondrial outer membrane permeabilization involved in apoptotic signaling pathway [GO:1901029];positive regulation of cell population proliferation [GO:0008284];regulation of insulin secretion [GO:0050796];viral process [GO:0016032];adenine transmembrane transporter activity…
P05198	Eukaryotic translation initiation factor 2 subunit 1	aging [GO:0007568];cellular response to amino acid starvation [GO:0034198];cellular response to heat [GO:0034605];cellular response to oxidative stress [GO:0034599];cellular response to UV [GO:0034644];negative regulation of guanyl-nucleotide exchange factor activity [GO:1905098];negative regulation of translational initiation in response to stress [GO:0032057];PERK-mediated unfolded protein resp…	ribosome binding [GO:0043022];RNA binding [GO:0003723];translation initiation factor activity [GO:0003743]	cytoplasmic stress granule [GO:0010494];cytosol [GO:0005829];eukaryotic 48S preinitiation complex [GO:0033290];eukaryotic translation initiation factor 2 complex [GO:0005850];eukaryotic translation initiation factor 2B complex [GO:0005851];extracellular exosome [GO:0070062];glial limiting end-foot [GO:0097451];membrane [GO:0016020];multi-eIF complex [GO:0043614];nucleus [GO:0005634];polysome [GO:…	aging [GO:0007568];cellular response to amino acid starvation [GO:0034198];cellular response to heat [GO:0034605];cellular response to oxidative stress [GO:0034599];cellular response to UV [GO:0034644];negative regulation of guanyl-nucleotide exchange factor activity [GO:1905098];negative regulation of translational initiation in response to stress [GO:0032057];PERK-mediated unfolded protein resp…
P15924	Desmoplakin	adherens junction organization [GO:0034332];bundle of His cell-Purkinje myocyte adhesion involved in cell communication [GO:0086073];cell-cell adhesion [GO:0098609];cornification [GO:0070268];desmosome organization [GO:0002934];epidermis development [GO:0008544];intermediate filament cytoskeleton organization [GO:0045104];intermediate filament organization [GO:0045109];keratinization [GO:0031424]…	cell adhesion molecule binding [GO:0050839];cell adhesive protein binding involved in bundle of His cell-Purkinje myocyte communication [GO:0086083];protein binding, bridging [GO:0030674];protein kinase C binding [GO:0005080];RNA binding [GO:0003723];scaffold protein binding [GO:0097110];structural constituent of cytoskeleton [GO:0005200];structural molecule activity [GO:0005198]	basolateral plasma membrane [GO:0016323];cornified envelope [GO:0001533];cytoplasm [GO:0005737];desmosome [GO:0030057];extracellular exosome [GO:0070062];fascia adherens [GO:0005916];ficolin-1-rich granule membrane [GO:0101003];intercalated disc [GO:0014704];intermediate filament [GO:0005882];membrane [GO:0016020];nucleus [GO:0005634];plasma membrane [GO:0005886]	adherens junction organization [GO:0034332];bundle of His cell-Purkinje myocyte adhesion involved in cell communication [GO:0086073];cell-cell adhesion [GO:0098609];cornification [GO:0070268];desmosome organization [GO:0002934];epidermis development [GO:0008544];intermediate filament cytoskeleton organization [GO:0045104];intermediate filament organization [GO:0045109];keratinization [GO:0031424]…
P39748	Flap endonuclease 1	base-excision repair [GO:0006284];DNA repair [GO:0006281];DNA replication [GO:0006260];DNA replication, removal of RNA primer [GO:0043137];double-strand break repair [GO:0006302];double-strand break repair via homologous recombination [GO:0000724];memory [GO:0007613];nucleic acid phosphodiester bond hydrolysis [GO:0090305];positive regulation of sister chromatid cohesion [GO:0045876];telomere mai…	5'-3' exonuclease activity [GO:0008409];5'-flap endonuclease activity [GO:0017108];damaged DNA binding [GO:0003684];DNA binding [GO:0003677];double-stranded DNA binding [GO:0003690];double-stranded DNA exodeoxyribonuclease activity [GO:0008309];endonuclease activity [GO:0004519];exonuclease activity [GO:0004527];flap endonuclease activity [GO:0048256];magnesium ion binding [GO:0000287];manganese …	membrane [GO:0016020];mitochondrion [GO:0005739];nuclear chromosome, telomeric region [GO:0000784];nucleolus [GO:0005730];nucleoplasm [GO:0005654];nucleus [GO:0005634];protein-containing complex [GO:0032991]	base-excision repair [GO:0006284];DNA repair [GO:0006281];DNA replication [GO:0006260];DNA replication, removal of RNA primer [GO:0043137];double-strand break repair [GO:0006302];double-strand break repair via homologous recombination [GO:0000724];memory [GO:0007613];nucleic acid phosphodiester bond hydrolysis [GO:0090305];positive regulation of sister chromatid cohesion [GO:0045876];telomere mai…
Q08J23	tRNA (cytosine(34)-C(5))-methyltransferase	cell division [GO:0051301];hair follicle maturation [GO:0048820];meiotic cell cycle checkpoint [GO:0033313];spermatid development [GO:0007286];tRNA methylation [GO:0030488];tRNA modification [GO:0006400]	methyltransferase activity [GO:0008168];RNA binding [GO:0003723];tRNA (cytosine-5-)-methyltransferase activity [GO:0016428];tRNA binding [GO:0000049]	chromatoid body [GO:0033391];cytoplasm [GO:0005737];nucleolus [GO:0005730];nucleoplasm [GO:0005654];nucleus [GO:0005634];spindle [GO:0005819]	cell division [GO:0051301];hair follicle maturation [GO:0048820];meiotic cell cycle checkpoint [GO:0033313];spermatid development [GO:0007286];tRNA methylation [GO:0030488];tRNA modification [GO:0006400];methyltransferase activity [GO:0008168];RNA binding [GO:0003723];tRNA (cytosine-5-)-methyltransferase activity [GO:0016428];tRNA binding [GO:0000049];chromatoid body [GO:0033391];cytoplasm [GO:00…
Q9UHX1	Poly(U)-binding-splicing factor PUF60	apoptotic process [GO:0006915];mRNA splicing, via spliceosome [GO:0000398]	cadherin binding [GO:0045296];DNA binding [GO:0003677];identical protein binding [GO:0042802];RNA binding [GO:0003723]	cell junction [GO:0030054];nucleoplasm [GO:0005654]	apoptotic process [GO:0006915];mRNA splicing, via spliceosome [GO:0000398];cadherin binding [GO:0045296];DNA binding [GO:0003677];identical protein binding [GO:0042802];RNA binding [GO:0003723];cell junction [GO:0030054];nucleoplasm [GO:0005654]
Q9Y295	Developmentally-regulated GTP-binding protein 1	cytoplasmic translation [GO:0002181];multicellular organism development [GO:0007275];transcription, DNA-templated [GO:0006351]	GTP binding [GO:0005525];hydrolase activity [GO:0016787];identical protein binding [GO:0042802];metal ion binding [GO:0046872];transcription factor binding [GO:0008134]	cytoplasm [GO:0005737];cytosol [GO:0005829];membrane [GO:0016020];nuclear body [GO:0016604];polysome [GO:0005844]	cytoplasmic translation [GO:0002181];multicellular organism development [GO:0007275];transcription, DNA-templated [GO:0006351];GTP binding [GO:0005525];hydrolase activity [GO:0016787];identical protein binding [GO:0042802];metal ion binding [GO:0046872];transcription factor binding [GO:0008134];cytoplasm [GO:0005737];cytosol [GO:0005829];membrane [GO:0016020];nuclear body [GO:0016604];polysome [G…
Q9Y2W1	Thyroid hormone receptor-associated protein 3	circadian rhythm [GO:0007623];mRNA processing [GO:0006397];mRNA stabilization [GO:0048255];nuclear-transcribed mRNA catabolic process [GO:0000956];positive regulation of circadian rhythm [GO:0042753];positive regulation of mRNA splicing, via spliceosome [GO:0048026];positive regulation of transcription by RNA polymerase II [GO:0045944];positive regulation of transcription, DNA-templated [GO:00458…	ATP binding [GO:0005524];nuclear receptor transcription coactivator activity [GO:0030374];phosphoprotein binding [GO:0051219];RNA binding [GO:0003723];RNA polymerase II distal enhancer sequence-specific DNA binding [GO:0000980];thyroid hormone receptor binding [GO:0046966];transcription coactivator activity [GO:0003713];transcription coregulator activity [GO:0003712];vitamin D receptor binding [G…	extracellular exosome [GO:0070062];mediator complex [GO:0016592];nuclear speck [GO:0016607];nucleoplasm [GO:0005654];nucleus [GO:0005634]	circadian rhythm [GO:0007623];mRNA processing [GO:0006397];mRNA stabilization [GO:0048255];nuclear-transcribed mRNA catabolic process [GO:0000956];positive regulation of circadian rhythm [GO:0042753];positive regulation of mRNA splicing, via spliceosome [GO:0048026];positive regulation of transcription by RNA polymerase II [GO:0045944];positive regulation of transcription, DNA-templated [GO:00458…
A0A024R1K8	Splicing factor 3a, subunit 1, 120kDa, isoform CRA_a	RNA processing [GO:0006396]	RNA binding [GO:0003723]	nuclear speck [GO:0016607]	RNA processing [GO:0006396];RNA binding [GO:0003723];nuclear speck [GO:0016607]
A0A024R7L8	UPF1 regulator of nonsense transcripts homolog (Yeast), isoform CRA_a	dosage compensation by inactivation of X chromosome [GO:0009048];nuclear-transcribed mRNA catabolic process, nonsense-mediated decay [GO:0000184]	ATP binding [GO:0005524];DNA binding [GO:0003677];helicase activity [GO:0004386];zinc ion binding [GO:0008270]	cytoplasm [GO:0005737];nucleoplasm [GO:0005654]	dosage compensation by inactivation of X chromosome [GO:0009048];nuclear-transcribed mRNA catabolic process, nonsense-mediated decay [GO:0000184];ATP binding [GO:0005524];DNA binding [GO:0003677];helicase activity [GO:0004386];zinc ion binding [GO:0008270];cytoplasm [GO:0005737];nucleoplasm [GO:0005654]
A8KA56	cDNA FLJ77678, highly similar to Homo sapiens DEAD (Asp-Glu-Ala-Asp) box polypeptide 23, mRNA		ATP binding [GO:0005524];nucleic acid binding [GO:0003676]		ATP binding [GO:0005524];nucleic acid binding [GO:0003676]
B2R5V9	cDNA, FLJ92652, highly similar to Homo sapiens high density lipoprotein binding protein (vigilin)(HDLBP), mRNA		RNA binding [GO:0003723]		RNA binding [GO:0003723]
B2R8Z8	cDNA, FLJ94136, highly similar to Homo sapiens synaptotagmin binding, cytoplasmic RNA interacting protein (SYNCRIP), mRNA		RNA binding [GO:0003723]		RNA binding [GO:0003723]
B3KNB4	cDNA FLJ14168 fis, clone NT2RP2001440, highly similar to 14-3-3 protein gamma		protein domain specific binding [GO:0019904]		protein domain specific binding [GO:0019904]
H0Y2W2	ATPase family AAA domain-containing protein 3A	mitochondrion organization [GO:0007005]	ATP binding [GO:0005524]	mitochondrion [GO:0005739]	mitochondrion organization [GO:0007005];ATP binding [GO:0005524];mitochondrion [GO:0005739]
Q6NXR8	40S ribosomal protein S3a	cell differentiation [GO:0030154];translation [GO:0006412]	structural constituent of ribosome [GO:0003735]	cytosolic small ribosomal subunit [GO:0022627];nucleus [GO:0005634]	cell differentiation [GO:0030154];translation [GO:0006412];structural constituent of ribosome [GO:0003735];cytosolic small ribosomal subunit [GO:0022627];nucleus [GO:0005634]
P43243	Matrin-3	activation of innate immune response [GO:0002218];innate immune response [GO:0045087];posttranscriptional regulation of gene expression [GO:0010608]	identical protein binding [GO:0042802];miRNA binding [GO:0035198];RNA binding [GO:0003723];structural molecule activity [GO:0005198];zinc ion binding [GO:0008270]	membrane [GO:0016020];nuclear inner membrane [GO:0005637];nuclear matrix [GO:0016363]	activation of innate immune response [GO:0002218];innate immune response [GO:0045087];posttranscriptional regulation of gene expression [GO:0010608];identical protein binding [GO:0042802];miRNA binding [GO:0035198];RNA binding [GO:0003723];structural molecule activity [GO:0005198];zinc ion binding [GO:0008270];membrane [GO:0016020];nuclear inner membrane [GO:0005637];nuclear matrix [GO:0016363]
P08579	U2 small nuclear ribonucleoprotein B''	mRNA splicing, via spliceosome [GO:0000398]	snRNA stem-loop binding [GO:0035614];snRNP binding [GO:0070990];U1 snRNA binding [GO:0030619]	catalytic step 2 spliceosome [GO:0071013];fibrillar center [GO:0001650];nuclear speck [GO:0016607];nucleoplasm [GO:0005654];nucleus [GO:0005634];spliceosomal complex [GO:0005681];U1 snRNP [GO:0005685];U2 snRNP [GO:0005686];U2-type catalytic step 2 spliceosome [GO:0071007];U2-type precatalytic spliceosome [GO:0071005]	mRNA splicing, via spliceosome [GO:0000398];snRNA stem-loop binding [GO:0035614];snRNP binding [GO:0070990];U1 snRNA binding [GO:0030619];catalytic step 2 spliceosome [GO:0071013];fibrillar center [GO:0001650];nuclear speck [GO:0016607];nucleoplasm [GO:0005654];nucleus [GO:0005634];spliceosomal complex [GO:0005681];U1 snRNP [GO:0005685];U2 snRNP [GO:0005686];U2-type catalytic step 2 spliceosome […
B3KSL5	cDNA FLJ36545 fis, clone TRACH2006670, highly similar to RNA-binding protein Luc7-like 2	mRNA splice site selection [GO:0006376]	mRNA binding [GO:0003729]	U1 snRNP [GO:0005685]	mRNA splice site selection [GO:0006376];mRNA binding [GO:0003729];U1 snRNP [GO:0005685]
C9JZP6	Dehydrogenase/reductase SDR family member 2, mitochondrial		oxidoreductase activity [GO:0016491]	mitochondrion [GO:0005739];nucleus [GO:0005634]	oxidoreductase activity [GO:0016491];mitochondrion [GO:0005739];nucleus [GO:0005634]
D6RIT2	Heterogeneous nuclear ribonucleoprotein H		RNA binding [GO:0003723]		RNA binding [GO:0003723]
H0YEU2	40S ribosomal protein S3	translation [GO:0006412]	RNA binding [GO:0003723];structural constituent of ribosome [GO:0003735]	cytosol [GO:0005829];endoplasmic reticulum [GO:0005783];ribosome [GO:0005840]	translation [GO:0006412];RNA binding [GO:0003723];structural constituent of ribosome [GO:0003735];cytosol [GO:0005829];endoplasmic reticulum [GO:0005783];ribosome [GO:0005840]
X5DP00	HCG15924, isoform CRA_a	response to hormone [GO:0009725]		nucleoplasm [GO:0005654];U1 snRNP [GO:0005685];U2 snRNP [GO:0005686];viral nucleocapsid [GO:0019013]	response to hormone [GO:0009725];nucleoplasm [GO:0005654];U1 snRNP [GO:0005685];U2 snRNP [GO:0005686];viral nucleocapsid [GO:0019013]
O60231	Pre-mRNA-splicing factor ATP-dependent RNA helicase DHX16	mRNA splicing, via spliceosome [GO:0000398];RNA splicing [GO:0008380]	ATP binding [GO:0005524];ATP-dependent 3'-5' RNA helicase activity [GO:0034459];ATPase activity [GO:0016887];RNA binding [GO:0003723];RNA helicase activity [GO:0003724]	nucleoplasm [GO:0005654];nucleus [GO:0005634];spliceosomal complex [GO:0005681]	mRNA splicing, via spliceosome [GO:0000398];RNA splicing [GO:0008380];ATP binding [GO:0005524];ATP-dependent 3'-5' RNA helicase activity [GO:0034459];ATPase activity [GO:0016887];RNA binding [GO:0003723];RNA helicase activity [GO:0003724];nucleoplasm [GO:0005654];nucleus [GO:0005634];spliceosomal complex [GO:0005681]
O75400	Pre-mRNA-processing factor 40 homolog A	cell cycle [GO:0007049];cell division [GO:0051301];cell migration [GO:0016477];cytoskeleton organization [GO:0007010];mRNA cis splicing, via spliceosome [GO:0045292];mRNA splicing, via spliceosome [GO:0000398];regulation of cell shape [GO:0008360];regulation of cytokinesis [GO:0032465]	RNA binding [GO:0003723]	cytosol [GO:0005829];membrane [GO:0016020];nuclear matrix [GO:0016363];nuclear speck [GO:0016607];nucleoplasm [GO:0005654];U1 snRNP [GO:0005685];U2-type prespliceosome [GO:0071004]	cell cycle [GO:0007049];cell division [GO:0051301];cell migration [GO:0016477];cytoskeleton organization [GO:0007010];mRNA cis splicing, via spliceosome [GO:0045292];mRNA splicing, via spliceosome [GO:0000398];regulation of cell shape [GO:0008360];regulation of cytokinesis [GO:0032465];RNA binding [GO:0003723];cytosol [GO:0005829];membrane [GO:0016020];nuclear matrix [GO:0016363];nuclear speck [G…
O75643	U5 small nuclear ribonucleoprotein 200 kDa helicase	cis assembly of pre-catalytic spliceosome [GO:0000354];mRNA splicing, via spliceosome [GO:0000398];osteoblast differentiation [GO:0001649];spliceosome conformational change to release U4 (or U4atac) and U1 (or U11) [GO:0000388]	ATP binding [GO:0005524];ATP-dependent helicase activity [GO:0008026];ATP-dependent RNA helicase activity [GO:0004004];identical protein binding [GO:0042802];RNA binding [GO:0003723]	catalytic step 2 spliceosome [GO:0071013];membrane [GO:0016020];nucleoplasm [GO:0005654];nucleus [GO:0005634];post-mRNA release spliceosomal complex [GO:0071014];spliceosomal complex [GO:0005681];U4/U6 x U5 tri-snRNP complex [GO:0046540];U5 snRNP [GO:0005682]	cis assembly of pre-catalytic spliceosome [GO:0000354];mRNA splicing, via spliceosome [GO:0000398];osteoblast differentiation [GO:0001649];spliceosome conformational change to release U4 (or U4atac) and U1 (or U11) [GO:0000388];ATP binding [GO:0005524];ATP-dependent helicase activity [GO:0008026];ATP-dependent RNA helicase activity [GO:0004004];identical protein binding [GO:0042802];RNA binding […
P06576	ATP synthase subunit beta, mitochondrial	angiogenesis [GO:0001525];ATP biosynthetic process [GO:0006754];cellular response to interleukin-7 [GO:0098761];cristae formation [GO:0042407];generation of precursor metabolites and energy [GO:0006091];lipid metabolic process [GO:0006629];mitochondrial ATP synthesis coupled proton transport [GO:0042776];mitochondrion organization [GO:0007005];negative regulation of cell adhesion involved in subs…	angiostatin binding [GO:0043532];ATP binding [GO:0005524];MHC class I protein binding [GO:0042288];proton-transporting ATP synthase activity, rotational mechanism [GO:0046933];proton-transporting ATPase activity, rotational mechanism [GO:0046961];transmembrane transporter activity [GO:0022857];transporter activity [GO:0005215]	cell surface [GO:0009986];extracellular exosome [GO:0070062];membrane [GO:0016020];mitochondrial matrix [GO:0005759];mitochondrial membrane [GO:0031966];mitochondrial nucleoid [GO:0042645];mitochondrial proton-transporting ATP synthase complex [GO:0005753];mitochondrial proton-transporting ATP synthase, catalytic core [GO:0005754];mitochondrion [GO:0005739];nucleus [GO:0005634];plasma membrane [G…	angiogenesis [GO:0001525];ATP biosynthetic process [GO:0006754];cellular response to interleukin-7 [GO:0098761];cristae formation [GO:0042407];generation of precursor metabolites and energy [GO:0006091];lipid metabolic process [GO:0006629];mitochondrial ATP synthesis coupled proton transport [GO:0042776];mitochondrion organization [GO:0007005];negative regulation of cell adhesion involved in subs…
P13639	Elongation factor 2	aging [GO:0007568];cellular response to brain-derived neurotrophic factor stimulus [GO:1990416];glial cell proliferation [GO:0014009];hematopoietic progenitor cell differentiation [GO:0002244];neutrophil degranulation [GO:0043312];positive regulation of cytoplasmic translation [GO:2000767];positive regulation of translation [GO:0045727];response to endoplasmic reticulum stress [GO:0034976];respon…	5S rRNA binding [GO:0008097];actin filament binding [GO:0051015];cadherin binding [GO:0045296];GTP binding [GO:0005525];GTPase activity [GO:0003924];p53 binding [GO:0002039];protein kinase binding [GO:0019901];ribosome binding [GO:0043022];RNA binding [GO:0003723];translation elongation factor activity [GO:0003746]	aggresome [GO:0016235];cytoplasm [GO:0005737];cytosol [GO:0005829];extracellular exosome [GO:0070062];extracellular region [GO:0005576];ficolin-1-rich granule lumen [GO:1904813];membrane [GO:0016020];membrane raft [GO:0045121];nucleus [GO:0005634];plasma membrane [GO:0005886];polysomal ribosome [GO:0042788];ribonucleoprotein complex [GO:1990904];secretory granule lumen [GO:0034774];synapse [GO:00…	aging [GO:0007568];cellular response to brain-derived neurotrophic factor stimulus [GO:1990416];glial cell proliferation [GO:0014009];hematopoietic progenitor cell differentiation [GO:0002244];neutrophil degranulation [GO:0043312];positive regulation of cytoplasmic translation [GO:2000767];positive regulation of translation [GO:0045727];response to endoplasmic reticulum stress [GO:0034976];respon…
P20042	Eukaryotic translation initiation factor 2 subunit 2	in utero embryonic development [GO:0001701];male germ cell proliferation [GO:0002176];male gonad development [GO:0008584];translational initiation [GO:0006413];transmembrane transport [GO:0055085]	metal ion binding [GO:0046872];RNA binding [GO:0003723];translation factor activity, RNA binding [GO:0008135];translation initiation factor activity [GO:0003743]	cytoplasm [GO:0005737];cytosol [GO:0005829];eukaryotic translation initiation factor 2 complex [GO:0005850]	in utero embryonic development [GO:0001701];male germ cell proliferation [GO:0002176];male gonad development [GO:0008584];translational initiation [GO:0006413];transmembrane transport [GO:0055085];metal ion binding [GO:0046872];RNA binding [GO:0003723];translation factor activity, RNA binding [GO:0008135];translation initiation factor activity [GO:0003743];cytoplasm [GO:0005737];cytosol [GO:00058…
P31946	14-3-3 protein beta/alpha	cytoplasmic sequestering of protein [GO:0051220];hippo signaling [GO:0035329];MAPK cascade [GO:0000165];membrane organization [GO:0061024];negative regulation of G protein-coupled receptor signaling pathway [GO:0045744];negative regulation of protein dephosphorylation [GO:0035308];negative regulation of transcription, DNA-templated [GO:0045892];positive regulation of catalytic activity [GO:004308…	cadherin binding [GO:0045296];enzyme binding [GO:0019899];histone deacetylase binding [GO:0042826];identical protein binding [GO:0042802];phosphoprotein binding [GO:0051219];phosphoserine residue binding [GO:0050815];protein C-terminus binding [GO:0008022];protein domain specific binding [GO:0019904];protein-containing complex binding [GO:0044877]	cytoplasm [GO:0005737];cytosol [GO:0005829];extracellular exosome [GO:0070062];focal adhesion [GO:0005925];melanosome [GO:0042470];membrane [GO:0016020];mitochondrion [GO:0005739];nucleus [GO:0005634];perinuclear region of cytoplasm [GO:0048471];transcriptional repressor complex [GO:0017053];vacuolar membrane [GO:0005774]	cytoplasmic sequestering of protein [GO:0051220];hippo signaling [GO:0035329];MAPK cascade [GO:0000165];membrane organization [GO:0061024];negative regulation of G protein-coupled receptor signaling pathway [GO:0045744];negative regulation of protein dephosphorylation [GO:0035308];negative regulation of transcription, DNA-templated [GO:0045892];positive regulation of catalytic activity [GO:004308…
Q14240	Eukaryotic initiation factor 4A-II	cellular response to leukemia inhibitory factor [GO:1990830];negative regulation of RNA-directed 5'-3' RNA polymerase activity [GO:1900260];regulation of translational initiation [GO:0006446];translational initiation [GO:0006413];viral process [GO:0016032]	ATP binding [GO:0005524];ATP-dependent RNA helicase activity [GO:0004004];ATPase activity [GO:0016887];helicase activity [GO:0004386];RNA binding [GO:0003723];translation initiation factor activity [GO:0003743]	cytosol [GO:0005829];eukaryotic translation initiation factor 4F complex [GO:0016281];perinuclear region of cytoplasm [GO:0048471]	cellular response to leukemia inhibitory factor [GO:1990830];negative regulation of RNA-directed 5'-3' RNA polymerase activity [GO:1900260];regulation of translational initiation [GO:0006446];translational initiation [GO:0006413];viral process [GO:0016032];ATP binding [GO:0005524];ATP-dependent RNA helicase activity [GO:0004004];ATPase activity [GO:0016887];helicase activity [GO:0004386];RNA bind…
Q15365	Poly(rC)-binding protein 1	mRNA splicing, via spliceosome [GO:0000398];positive regulation of transcription by RNA polymerase II [GO:0045944];RNA metabolic process [GO:0016070];viral RNA genome replication [GO:0039694]	cadherin binding [GO:0045296];DNA-binding transcription factor activity, RNA polymerase II-specific [GO:0000981];mRNA binding [GO:0003729];RNA binding [GO:0003723];sequence-specific single stranded DNA binding [GO:0098847];single-stranded DNA binding [GO:0003697]	cytoplasm [GO:0005737];cytoplasmic ribonucleoprotein granule [GO:0036464];cytosol [GO:0005829];extracellular exosome [GO:0070062];membrane [GO:0016020];nuclear speck [GO:0016607];nucleoplasm [GO:0005654]	mRNA splicing, via spliceosome [GO:0000398];positive regulation of transcription by RNA polymerase II [GO:0045944];RNA metabolic process [GO:0016070];viral RNA genome replication [GO:0039694];cadherin binding [GO:0045296];DNA-binding transcription factor activity, RNA polymerase II-specific [GO:0000981];mRNA binding [GO:0003729];RNA binding [GO:0003723];sequence-specific single stranded DNA bindi…
Q29RF7	Sister chromatid cohesion protein PDS5 homolog A	cell division [GO:0051301];DNA repair [GO:0006281];mitotic sister chromatid cohesion [GO:0007064];negative regulation of DNA replication [GO:0008156]		chromatin [GO:0000785];chromosome [GO:0005694];chromosome, centromeric region [GO:0000775];cytosol [GO:0005829];nucleoplasm [GO:0005654];nucleus [GO:0005634];plasma membrane [GO:0005886]	cell division [GO:0051301];DNA repair [GO:0006281];mitotic sister chromatid cohesion [GO:0007064];negative regulation of DNA replication [GO:0008156];chromatin [GO:0000785];chromosome [GO:0005694];chromosome, centromeric region [GO:0000775];cytosol [GO:0005829];nucleoplasm [GO:0005654];nucleus [GO:0005634];plasma membrane [GO:0005886]
Q92615	La-related protein 4B	positive regulation of translation [GO:0045727]	RNA binding [GO:0003723]	cytoplasmic stress granule [GO:0010494];cytosol [GO:0005829];membrane [GO:0016020];nucleolus [GO:0005730];polysomal ribosome [GO:0042788]	positive regulation of translation [GO:0045727];RNA binding [GO:0003723];cytoplasmic stress granule [GO:0010494];cytosol [GO:0005829];membrane [GO:0016020];nucleolus [GO:0005730];polysomal ribosome [GO:0042788]
Q9UHD8	Septin-9	cytoskeleton-dependent cytokinesis [GO:0061640];positive regulation of non-motile cilium assembly [GO:1902857];protein heterooligomerization [GO:0051291]	cadherin binding [GO:0045296];GTP binding [GO:0005525];GTPase activity [GO:0003924];protein-containing complex scaffold activity [GO:0032947]	actin cytoskeleton [GO:0015629];axoneme [GO:0005930];cytoplasm [GO:0005737];microtubule [GO:0005874];microtubule cytoskeleton [GO:0015630];non-motile cilium [GO:0097730];perinuclear region of cytoplasm [GO:0048471];septin complex [GO:0031105];septin ring [GO:0005940];stress fiber [GO:0001725]	cytoskeleton-dependent cytokinesis [GO:0061640];positive regulation of non-motile cilium assembly [GO:1902857];protein heterooligomerization [GO:0051291];cadherin binding [GO:0045296];GTP binding [GO:0005525];GTPase activity [GO:0003924];protein-containing complex scaffold activity [GO:0032947];actin cytoskeleton [GO:0015629];axoneme [GO:0005930];cytoplasm [GO:0005737];microtubule [GO:0005874];mi…
A0A024R0V4	Vasodilator-stimulated phosphoprotein isoform 1	actin polymerization or depolymerization [GO:0008154];axon guidance [GO:0007411];neural tube closure [GO:0001843];protein homotetramerization [GO:0051289]	actin binding [GO:0003779];SH3 domain binding [GO:0017124]	cytoskeleton [GO:0005856];cytosol [GO:0005829];filopodium [GO:0030175];focal adhesion [GO:0005925];lamellipodium [GO:0030027];plasma membrane [GO:0005886]	actin polymerization or depolymerization [GO:0008154];axon guidance [GO:0007411];neural tube closure [GO:0001843];protein homotetramerization [GO:0051289];actin binding [GO:0003779];SH3 domain binding [GO:0017124];cytoskeleton [GO:0005856];cytosol [GO:0005829];filopodium [GO:0030175];focal adhesion [GO:0005925];lamellipodium [GO:0030027];plasma membrane [GO:0005886]
A0A024R4A5	Trinucleotide repeat containing 15, isoform CRA_a
A0A024R5K8	Serpin peptidase inhibitor, clade H (Heat shock protein 47), member 1, (Collagen binding protein 1), isoform CRA_a	chondrocyte development involved in endochondral bone morphogenesis [GO:0003433];collagen biosynthetic process [GO:0032964];collagen fibril organization [GO:0030199];protein maturation [GO:0051604]	collagen binding [GO:0005518];serine-type endopeptidase inhibitor activity [GO:0004867];unfolded protein binding [GO:0051082]	collagen trimer [GO:0005581];endoplasmic reticulum [GO:0005783];extracellular space [GO:0005615]	chondrocyte development involved in endochondral bone morphogenesis [GO:0003433];collagen biosynthetic process [GO:0032964];collagen fibril organization [GO:0030199];protein maturation [GO:0051604];collagen binding [GO:0005518];serine-type endopeptidase inhibitor activity [GO:0004867];unfolded protein binding [GO:0051082];collagen trimer [GO:0005581];endoplasmic reticulum [GO:0005783];extracellul…
A0A024R5S5	Eukaryotic translation initiation factor 3 subunit J	formation of cytoplasmic translation initiation complex [GO:0001732]	translation initiation factor activity [GO:0003743]	cytosol [GO:0005829];eukaryotic 43S preinitiation complex [GO:0016282];eukaryotic 48S preinitiation complex [GO:0033290];eukaryotic translation initiation factor 3 complex [GO:0005852]	formation of cytoplasmic translation initiation complex [GO:0001732];translation initiation factor activity [GO:0003743];cytosol [GO:0005829];eukaryotic 43S preinitiation complex [GO:0016282];eukaryotic 48S preinitiation complex [GO:0033290];eukaryotic translation initiation factor 3 complex [GO:0005852]
A0A0S2Z4I9	Vasodilator-stimulated phosphoprotein isoform 3	actin polymerization or depolymerization [GO:0008154]			actin polymerization or depolymerization [GO:0008154]
A0A140VJF3	Testicular tissue protein Li 27			nucleoplasm [GO:0005654]	nucleoplasm [GO:0005654]
A0A1S5UZ19	Protein transport protein Sec31A	endoplasmic reticulum to Golgi vesicle-mediated transport [GO:0006888]		cytoplasm [GO:0005737]	endoplasmic reticulum to Golgi vesicle-mediated transport [GO:0006888];cytoplasm [GO:0005737]
A0A2R8YF78	ATP-dependent RNA helicase DDX3X		ATP binding [GO:0005524];helicase activity [GO:0004386];nucleic acid binding [GO:0003676]		ATP binding [GO:0005524];helicase activity [GO:0004386];nucleic acid binding [GO:0003676]
A0A3B3IRU6	Paternally-expressed gene 3 protein		nucleic acid binding [GO:0003676]		nucleic acid binding [GO:0003676]
B4DRS4	cDNA FLJ60139, highly similar to Homo sapiens HIV TAT specific factor 1 (HTATSF1), mRNA	mRNA splicing, via spliceosome [GO:0000398]	RNA binding [GO:0003723]		mRNA splicing, via spliceosome [GO:0000398];RNA binding [GO:0003723]
B9EG90	DNA topoisomerase I	DNA topological change [GO:0006265]	DNA binding [GO:0003677];DNA topoisomerase type I activity [GO:0003917]	chromosome [GO:0005694]	DNA topological change [GO:0006265];DNA binding [GO:0003677];DNA topoisomerase type I activity [GO:0003917];chromosome [GO:0005694]
C9JC84	Fibrinogen gamma chain	platelet activation [GO:0030168];protein polymerization [GO:0051258]	signaling receptor binding [GO:0005102]	fibrinogen complex [GO:0005577]	platelet activation [GO:0030168];protein polymerization [GO:0051258];signaling receptor binding [GO:0005102];fibrinogen complex [GO:0005577]
C9JW96	Prohibitin			membrane [GO:0016020]	membrane [GO:0016020]
H0YAR2	Polyadenylate-binding protein 1		RNA binding [GO:0003723]		RNA binding [GO:0003723]
K7EMQ3	Dynamin-2	endocytosis [GO:0006897]	GTP binding [GO:0005525];GTPase activity [GO:0003924]	microtubule [GO:0005874]	endocytosis [GO:0006897];GTP binding [GO:0005525];GTPase activity [GO:0003924];microtubule [GO:0005874]
Q6U8A4	Ubiquitin-specific protease 7 isoform	protein deubiquitination [GO:0016579];ubiquitin-dependent protein catabolic process [GO:0006511]	thiol-dependent ubiquitinyl hydrolase activity [GO:0036459]		protein deubiquitination [GO:0016579];ubiquitin-dependent protein catabolic process [GO:0006511];thiol-dependent ubiquitinyl hydrolase activity [GO:0036459]
Q96EB3	EEF1A1 protein
P04075	Fructose-bisphosphate aldolase A	actin filament organization [GO:0007015];ATP biosynthetic process [GO:0006754];binding of sperm to zona pellucida [GO:0007339];canonical glycolysis [GO:0061621];fructose 1,6-bisphosphate metabolic process [GO:0030388];fructose metabolic process [GO:0006000];gluconeogenesis [GO:0006094];glycolytic process [GO:0006096];muscle cell cellular homeostasis [GO:0046716];neutrophil degranulation [GO:00433…	actin binding [GO:0003779];cadherin binding [GO:0045296];cytoskeletal protein binding [GO:0008092];fructose binding [GO:0070061];fructose-bisphosphate aldolase activity [GO:0004332];identical protein binding [GO:0042802];RNA binding [GO:0003723];tubulin binding [GO:0015631]	actin cytoskeleton [GO:0015629];cytosol [GO:0005829];extracellular exosome [GO:0070062];extracellular region [GO:0005576];extracellular space [GO:0005615];ficolin-1-rich granule lumen [GO:1904813];I band [GO:0031674];M band [GO:0031430];membrane [GO:0016020];nucleus [GO:0005634];platelet alpha granule lumen [GO:0031093];secretory granule lumen [GO:0034774];sperm head [GO:0061827];tertiary granule…	actin filament organization [GO:0007015];ATP biosynthetic process [GO:0006754];binding of sperm to zona pellucida [GO:0007339];canonical glycolysis [GO:0061621];fructose 1,6-bisphosphate metabolic process [GO:0030388];fructose metabolic process [GO:0006000];gluconeogenesis [GO:0006094];glycolytic process [GO:0006096];muscle cell cellular homeostasis [GO:0046716];neutrophil degranulation [GO:00433…
P51991	Heterogeneous nuclear ribonucleoprotein A3	mRNA splicing, via spliceosome [GO:0000398];mRNA transport [GO:0051028];RNA metabolic process [GO:0016070]	mRNA binding [GO:0003729];RNA binding [GO:0003723];RNA transmembrane transporter activity [GO:0051033]	catalytic step 2 spliceosome [GO:0071013];cytoplasm [GO:0005737];messenger ribonucleoprotein complex [GO:1990124];neuron projection [GO:0043005];nucleoplasm [GO:0005654];nucleus [GO:0005634];postsynaptic density [GO:0014069];ribonucleoprotein complex [GO:1990904];ribonucleoprotein granule [GO:0035770]	mRNA splicing, via spliceosome [GO:0000398];mRNA transport [GO:0051028];RNA metabolic process [GO:0016070];mRNA binding [GO:0003729];RNA binding [GO:0003723];RNA transmembrane transporter activity [GO:0051033];catalytic step 2 spliceosome [GO:0071013];cytoplasm [GO:0005737];messenger ribonucleoprotein complex [GO:1990124];neuron projection [GO:0043005];nucleoplasm [GO:0005654];nucleus [GO:0005634…
P55084	Trifunctional enzyme subunit beta, mitochondrial	fatty acid beta-oxidation [GO:0006635]	3-hydroxyacyl-CoA dehydrogenase activity [GO:0003857];acetyl-CoA C-acyltransferase activity [GO:0003988];enoyl-CoA hydratase activity [GO:0004300];long-chain-3-hydroxyacyl-CoA dehydrogenase activity [GO:0016509];long-chain-enoyl-CoA hydratase activity [GO:0016508];RNA binding [GO:0003723]	endoplasmic reticulum [GO:0005783];mitochondrial envelope [GO:0005740];mitochondrial inner membrane [GO:0005743];mitochondrial nucleoid [GO:0042645];mitochondrial outer membrane [GO:0005741];mitochondrion [GO:0005739]	fatty acid beta-oxidation [GO:0006635];3-hydroxyacyl-CoA dehydrogenase activity [GO:0003857];acetyl-CoA C-acyltransferase activity [GO:0003988];enoyl-CoA hydratase activity [GO:0004300];long-chain-3-hydroxyacyl-CoA dehydrogenase activity [GO:0016509];long-chain-enoyl-CoA hydratase activity [GO:0016508];RNA binding [GO:0003723];endoplasmic reticulum [GO:0005783];mitochondrial envelope [GO:0005740]…
Q14444	Caprin-1	negative regulation of translation [GO:0017148];positive regulation of dendrite morphogenesis [GO:0050775];positive regulation of dendritic spine morphogenesis [GO:0061003]	RNA binding [GO:0003723]	cytoplasmic stress granule [GO:0010494];cytosol [GO:0005829];dendrite [GO:0030425];membrane [GO:0016020];P-body [GO:0000932];synapse [GO:0045202]	negative regulation of translation [GO:0017148];positive regulation of dendrite morphogenesis [GO:0050775];positive regulation of dendritic spine morphogenesis [GO:0061003];RNA binding [GO:0003723];cytoplasmic stress granule [GO:0010494];cytosol [GO:0005829];dendrite [GO:0030425];membrane [GO:0016020];P-body [GO:0000932];synapse [GO:0045202]
M0R0F0	40S ribosomal protein S5	translation [GO:0006412]	RNA binding [GO:0003723];structural constituent of ribosome [GO:0003735]	small ribosomal subunit [GO:0015935]	translation [GO:0006412];RNA binding [GO:0003723];structural constituent of ribosome [GO:0003735];small ribosomal subunit [GO:0015935]
Q05BK6	TFG protein	COPII vesicle coating [GO:0048208]	identical protein binding [GO:0042802]	Golgi membrane [GO:0000139]	COPII vesicle coating [GO:0048208];identical protein binding [GO:0042802];Golgi membrane [GO:0000139]
Q0VAS5	Histone H4	nucleosome assembly [GO:0006334]	DNA binding [GO:0003677];protein heterodimerization activity [GO:0046982]	nucleosome [GO:0000786];nucleus [GO:0005634]	nucleosome assembly [GO:0006334];DNA binding [GO:0003677];protein heterodimerization activity [GO:0046982];nucleosome [GO:0000786];nucleus [GO:0005634]
O00425	Insulin-like growth factor 2 mRNA-binding protein 3	anatomical structure morphogenesis [GO:0009653];mRNA transport [GO:0051028];negative regulation of translation [GO:0017148];regulation of cytokine biosynthetic process [GO:0042035];regulation of mRNA stability [GO:0043488];translation [GO:0006412]	mRNA 3'-UTR binding [GO:0003730];mRNA 5'-UTR binding [GO:0048027];RNA binding [GO:0003723];translation regulator activity [GO:0045182]	cytoplasm [GO:0005737];cytosol [GO:0005829];nucleus [GO:0005634]	anatomical structure morphogenesis [GO:0009653];mRNA transport [GO:0051028];negative regulation of translation [GO:0017148];regulation of cytokine biosynthetic process [GO:0042035];regulation of mRNA stability [GO:0043488];translation [GO:0006412];mRNA 3'-UTR binding [GO:0003730];mRNA 5'-UTR binding [GO:0048027];RNA binding [GO:0003723];translation regulator activity [GO:0045182];cytoplasm [GO:00…
O60841	Eukaryotic translation initiation factor 5B	regulation of translational initiation [GO:0006446]	GTP binding [GO:0005525];GTPase activity [GO:0003924];metal ion binding [GO:0046872];RNA binding [GO:0003723];translation initiation factor activity [GO:0003743]	cytoplasm [GO:0005737];cytosol [GO:0005829]	regulation of translational initiation [GO:0006446];GTP binding [GO:0005525];GTPase activity [GO:0003924];metal ion binding [GO:0046872];RNA binding [GO:0003723];translation initiation factor activity [GO:0003743];cytoplasm [GO:0005737];cytosol [GO:0005829]
P02545	Prelamin-A/C	cellular protein localization [GO:0034613];cellular response to hypoxia [GO:0071456];establishment or maintenance of microtubule cytoskeleton polarity [GO:0030951];IRE1-mediated unfolded protein response [GO:0036498];mitotic nuclear envelope reassembly [GO:0007084];muscle organ development [GO:0007517];negative regulation of cardiac muscle hypertrophy in response to stress [GO:1903243];negative r…	identical protein binding [GO:0042802];structural molecule activity [GO:0005198]	cytosol [GO:0005829];intermediate filament [GO:0005882];lamin filament [GO:0005638];nuclear envelope [GO:0005635];nuclear lamina [GO:0005652];nuclear membrane [GO:0031965];nuclear speck [GO:0016607];nucleoplasm [GO:0005654];nucleus [GO:0005634];perinuclear region of cytoplasm [GO:0048471]	cellular protein localization [GO:0034613];cellular response to hypoxia [GO:0071456];establishment or maintenance of microtubule cytoskeleton polarity [GO:0030951];IRE1-mediated unfolded protein response [GO:0036498];mitotic nuclear envelope reassembly [GO:0007084];muscle organ development [GO:0007517];negative regulation of cardiac muscle hypertrophy in response to stress [GO:1903243];negative r…
P06748	Nucleophosmin	cell aging [GO:0007569];cellular response to UV [GO:0034644];CENP-A containing nucleosome assembly [GO:0034080];centrosome cycle [GO:0007098];chromatin remodeling [GO:0006338];DNA repair [GO:0006281];intracellular protein transport [GO:0006886];negative regulation of apoptotic process [GO:0043066];negative regulation of cell population proliferation [GO:0008285];negative regulation of centrosome …	activating transcription factor binding [GO:0033613];chromatin binding [GO:0003682];core promoter binding [GO:0001047];histone binding [GO:0042393];NF-kappaB binding [GO:0051059];protein heterodimerization activity [GO:0046982];protein homodimerization activity [GO:0042803];protein kinase binding [GO:0019901];protein kinase inhibitor activity [GO:0004860];ribosomal large subunit binding [GO:00430…	centrosome [GO:0005813];cytoplasm [GO:0005737];cytosol [GO:0005829];focal adhesion [GO:0005925];membrane [GO:0016020];nucleolus [GO:0005730];nucleoplasm [GO:0005654];nucleus [GO:0005634];protein-containing complex [GO:0032991];protein-DNA complex [GO:0032993];ribonucleoprotein complex [GO:1990904];spindle pole centrosome [GO:0031616]	cell aging [GO:0007569];cellular response to UV [GO:0034644];CENP-A containing nucleosome assembly [GO:0034080];centrosome cycle [GO:0007098];chromatin remodeling [GO:0006338];DNA repair [GO:0006281];intracellular protein transport [GO:0006886];negative regulation of apoptotic process [GO:0043066];negative regulation of cell population proliferation [GO:0008285];negative regulation of centrosome …
P11498	Pyruvate carboxylase, mitochondrial	biotin metabolic process [GO:0006768];gluconeogenesis [GO:0006094];lipid metabolic process [GO:0006629];negative regulation of gene expression [GO:0010629];positive regulation by host of viral process [GO:0044794];positive regulation by host of viral release from host cell [GO:0044791];pyruvate metabolic process [GO:0006090];viral RNA genome packaging [GO:0019074]	ATP binding [GO:0005524];biotin binding [GO:0009374];identical protein binding [GO:0042802];metal ion binding [GO:0046872];pyruvate carboxylase activity [GO:0004736]	cytoplasm [GO:0005737];cytosol [GO:0005829];mitochondrial matrix [GO:0005759];mitochondrion [GO:0005739]	biotin metabolic process [GO:0006768];gluconeogenesis [GO:0006094];lipid metabolic process [GO:0006629];negative regulation of gene expression [GO:0010629];positive regulation by host of viral process [GO:0044794];positive regulation by host of viral release from host cell [GO:0044791];pyruvate metabolic process [GO:0006090];viral RNA genome packaging [GO:0019074];ATP binding [GO:0005524];biotin …
P15880	40S ribosomal protein S2	nuclear-transcribed mRNA catabolic process, nonsense-mediated decay [GO:0000184];positive regulation of ubiquitin-protein transferase activity [GO:0051443];rRNA processing [GO:0006364];SRP-dependent cotranslational protein targeting to membrane [GO:0006614];translation [GO:0006412];translational initiation [GO:0006413]	cadherin binding [GO:0045296];enzyme binding [GO:0019899];fibroblast growth factor binding [GO:0017134];mRNA binding [GO:0003729];RNA binding [GO:0003723];structural constituent of ribosome [GO:0003735]	cytosol [GO:0005829];cytosolic small ribosomal subunit [GO:0022627];extracellular exosome [GO:0070062];focal adhesion [GO:0005925];membrane [GO:0016020];nucleoplasm [GO:0005654];nucleus [GO:0005634]	nuclear-transcribed mRNA catabolic process, nonsense-mediated decay [GO:0000184];positive regulation of ubiquitin-protein transferase activity [GO:0051443];rRNA processing [GO:0006364];SRP-dependent cotranslational protein targeting to membrane [GO:0006614];translation [GO:0006412];translational initiation [GO:0006413];cadherin binding [GO:0045296];enzyme binding [GO:0019899];fibroblast growth fa…
P26641	Elongation factor 1-gamma	response to virus [GO:0009615];translational elongation [GO:0006414]	cadherin binding [GO:0045296];translation elongation factor activity [GO:0003746]	cytoplasm [GO:0005737];cytosol [GO:0005829];extracellular exosome [GO:0070062];membrane [GO:0016020];nucleus [GO:0005634]	response to virus [GO:0009615];translational elongation [GO:0006414];cadherin binding [GO:0045296];translation elongation factor activity [GO:0003746];cytoplasm [GO:0005737];cytosol [GO:0005829];extracellular exosome [GO:0070062];membrane [GO:0016020];nucleus [GO:0005634]
P27348	14-3-3 protein theta	membrane organization [GO:0061024];negative regulation of ion transmembrane transport [GO:0034766];negative regulation of transcription, DNA-templated [GO:0045892];positive regulation of protein insertion into mitochondrial membrane involved in apoptotic signaling pathway [GO:1900740];substantia nigra development [GO:0021762]	14-3-3 protein binding [GO:0071889];identical protein binding [GO:0042802];ion channel binding [GO:0044325];protein C-terminus binding [GO:0008022];protein domain specific binding [GO:0019904];protein N-terminus binding [GO:0047485]	cytoplasm [GO:0005737];cytosol [GO:0005829];extracellular exosome [GO:0070062];focal adhesion [GO:0005925];membrane [GO:0016020];mitochondrion [GO:0005739];protein-containing complex [GO:0032991];synapse [GO:0045202]	membrane organization [GO:0061024];negative regulation of ion transmembrane transport [GO:0034766];negative regulation of transcription, DNA-templated [GO:0045892];positive regulation of protein insertion into mitochondrial membrane involved in apoptotic signaling pathway [GO:1900740];substantia nigra development [GO:0021762];14-3-3 protein binding [GO:0071889];identical protein binding [GO:00428…
P30038	Delta-1-pyrroline-5-carboxylate dehydrogenase, mitochondrial	4-hydroxyproline catabolic process [GO:0019470];glyoxylate metabolic process [GO:0046487];proline catabolic process [GO:0006562];proline catabolic process to glutamate [GO:0010133];proline metabolic process [GO:0006560]	1-pyrroline-5-carboxylate dehydrogenase activity [GO:0003842];aldehyde dehydrogenase (NAD) activity [GO:0004029];electron transfer activity [GO:0009055];identical protein binding [GO:0042802]	mitochondrial matrix [GO:0005759]	4-hydroxyproline catabolic process [GO:0019470];glyoxylate metabolic process [GO:0046487];proline catabolic process [GO:0006562];proline catabolic process to glutamate [GO:0010133];proline metabolic process [GO:0006560];1-pyrroline-5-carboxylate dehydrogenase activity [GO:0003842];aldehyde dehydrogenase (NAD) activity [GO:0004029];electron transfer activity [GO:0009055];identical protein binding …
P49756	RNA-binding protein 25	mRNA processing [GO:0006397];regulation of alternative mRNA splicing, via spliceosome [GO:0000381];regulation of apoptotic process [GO:0042981];RNA splicing [GO:0008380]	mRNA binding [GO:0003729];RNA binding [GO:0003723]	cytoplasm [GO:0005737];nuclear speck [GO:0016607]	mRNA processing [GO:0006397];regulation of alternative mRNA splicing, via spliceosome [GO:0000381];regulation of apoptotic process [GO:0042981];RNA splicing [GO:0008380];mRNA binding [GO:0003729];RNA binding [GO:0003723];cytoplasm [GO:0005737];nuclear speck [GO:0016607]
P50995	Annexin A11	cytokinetic process [GO:0032506];phagocytosis [GO:0006909];response to calcium ion [GO:0051592]	calcium ion binding [GO:0005509];calcium-dependent phospholipid binding [GO:0005544];calcium-dependent protein binding [GO:0048306];MHC class II protein complex binding [GO:0023026];phosphatidylethanolamine binding [GO:0008429];RNA binding [GO:0003723];S100 protein binding [GO:0044548]	azurophil granule [GO:0042582];collagen-containing extracellular matrix [GO:0062023];cytoplasm [GO:0005737];cytosol [GO:0005829];extracellular exosome [GO:0070062];melanosome [GO:0042470];membrane [GO:0016020];midbody [GO:0030496];nuclear envelope [GO:0005635];nucleoplasm [GO:0005654];phagocytic vesicle [GO:0045335];specific granule [GO:0042581];spindle [GO:0005819]	cytokinetic process [GO:0032506];phagocytosis [GO:0006909];response to calcium ion [GO:0051592];calcium ion binding [GO:0005509];calcium-dependent phospholipid binding [GO:0005544];calcium-dependent protein binding [GO:0048306];MHC class II protein complex binding [GO:0023026];phosphatidylethanolamine binding [GO:0008429];RNA binding [GO:0003723];S100 protein binding [GO:0044548];azurophil granul…
P55196	Afadin	adherens junction organization [GO:0034332];bicellular tight junction assembly [GO:0070830];cell adhesion [GO:0007155];cell-cell adhesion mediated by cadherin [GO:0044331];cell-cell signaling [GO:0007267];establishment of endothelial intestinal barrier [GO:0090557];establishment of protein localization to plasma membrane [GO:0061951];negative regulation of cell migration [GO:0030336];positive reg…	actin filament binding [GO:0051015];cadherin binding [GO:0045296];cell adhesion molecule binding [GO:0050839];protein C-terminus binding [GO:0008022];Ras GTPase binding [GO:0017016]	cell junction [GO:0030054];cell-cell adherens junction [GO:0005913];cell-cell contact zone [GO:0044291];cell-cell junction [GO:0005911];cytosol [GO:0005829];nuclear speck [GO:0016607];nucleoplasm [GO:0005654];plasma membrane [GO:0005886];tight junction [GO:0070160]	adherens junction organization [GO:0034332];bicellular tight junction assembly [GO:0070830];cell adhesion [GO:0007155];cell-cell adhesion mediated by cadherin [GO:0044331];cell-cell signaling [GO:0007267];establishment of endothelial intestinal barrier [GO:0090557];establishment of protein localization to plasma membrane [GO:0061951];negative regulation of cell migration [GO:0030336];positive reg…
P62258	14-3-3 protein epsilon	cellular response to heat [GO:0034605];cerebral cortex development [GO:0021987];ciliary basal body-plasma membrane docking [GO:0097711];G2/M transition of mitotic cell cycle [GO:0000086];hippo signaling [GO:0035329];hippocampus development [GO:0021766];intracellular signal transduction [GO:0035556];MAPK cascade [GO:0000165];membrane organization [GO:0061024];membrane repolarization during cardiac…	cadherin binding [GO:0045296];calcium channel regulator activity [GO:0005246];enzyme binding [GO:0019899];histone deacetylase binding [GO:0042826];identical protein binding [GO:0042802];ion channel binding [GO:0044325];MHC class II protein complex binding [GO:0023026];phosphoprotein binding [GO:0051219];phosphoserine residue binding [GO:0050815];potassium channel regulator activity [GO:0015459];p…	central region of growth cone [GO:0090724];cytoplasm [GO:0005737];cytosol [GO:0005829];extracellular exosome [GO:0070062];focal adhesion [GO:0005925];glutamatergic synapse [GO:0098978];kinesin complex [GO:0005871];melanosome [GO:0042470];membrane [GO:0016020];mitochondrion [GO:0005739];nucleus [GO:0005634]	cellular response to heat [GO:0034605];cerebral cortex development [GO:0021987];ciliary basal body-plasma membrane docking [GO:0097711];G2/M transition of mitotic cell cycle [GO:0000086];hippo signaling [GO:0035329];hippocampus development [GO:0021766];intracellular signal transduction [GO:0035556];MAPK cascade [GO:0000165];membrane organization [GO:0061024];membrane repolarization during cardiac…
Q14008	Cytoskeleton-associated protein 5	cell division [GO:0051301];centrosome cycle [GO:0007098];centrosome duplication [GO:0051298];ciliary basal body-plasma membrane docking [GO:0097711];establishment or maintenance of microtubule cytoskeleton polarity [GO:0030951];G2/M transition of mitotic cell cycle [GO:0000086];microtubule depolymerization [GO:0007019];microtubule polymerization [GO:0046785];regulation of G2/M transition of mitot…	cadherin binding [GO:0045296];microtubule plus-end binding [GO:0051010]	centrosome [GO:0005813];condensed chromosome kinetochore [GO:0000777];cytosol [GO:0005829];kinetochore [GO:0000776];membrane [GO:0016020];nucleolus [GO:0005730];plasma membrane [GO:0005886];protein-containing complex [GO:0032991];spindle pole [GO:0000922]	cell division [GO:0051301];centrosome cycle [GO:0007098];centrosome duplication [GO:0051298];ciliary basal body-plasma membrane docking [GO:0097711];establishment or maintenance of microtubule cytoskeleton polarity [GO:0030951];G2/M transition of mitotic cell cycle [GO:0000086];microtubule depolymerization [GO:0007019];microtubule polymerization [GO:0046785];regulation of G2/M transition of mitot…
Q15392	Delta(24)-sterol reductase	apoptotic process [GO:0006915];cell cycle arrest [GO:0007050];cholesterol biosynthetic process [GO:0006695];cholesterol biosynthetic process via desmosterol [GO:0033489];cholesterol biosynthetic process via lathosterol [GO:0033490];negative regulation of apoptotic process [GO:0043066];negative regulation of cysteine-type endopeptidase activity involved in apoptotic process [GO:0043154];oxidation-…	delta24(24-1) sterol reductase activity [GO:0000246];delta24-sterol reductase activity [GO:0050614];enzyme binding [GO:0019899];FAD binding [GO:0071949];oxidoreductase activity, acting on the CH-CH group of donors, NAD or NADP as acceptor [GO:0016628];peptide antigen binding [GO:0042605]	cytoplasm [GO:0005737];endoplasmic reticulum [GO:0005783];endoplasmic reticulum membrane [GO:0005789];Golgi membrane [GO:0000139];integral component of membrane [GO:0016021];membrane [GO:0016020];nucleus [GO:0005634]	apoptotic process [GO:0006915];cell cycle arrest [GO:0007050];cholesterol biosynthetic process [GO:0006695];cholesterol biosynthetic process via desmosterol [GO:0033489];cholesterol biosynthetic process via lathosterol [GO:0033490];negative regulation of apoptotic process [GO:0043066];negative regulation of cysteine-type endopeptidase activity involved in apoptotic process [GO:0043154];oxidation-…
Q5T6F2	Ubiquitin-associated protein 2		cadherin binding [GO:0045296];RNA binding [GO:0003723]	cytoplasm [GO:0005737];nucleus [GO:0005634]	cadherin binding [GO:0045296];RNA binding [GO:0003723];cytoplasm [GO:0005737];nucleus [GO:0005634]
Q6PKG0	La-related protein 1	cell population proliferation [GO:0008283];cellular response to rapamycin [GO:0072752];mRNA stabilization [GO:0048255];negative regulation of translation [GO:0017148];positive regulation of macroautophagy [GO:0016239];positive regulation of viral genome replication [GO:0045070];response to amino acid starvation [GO:1990928];TOR signaling [GO:0031929];TORC1 signaling [GO:0038202];translational ini…	cadherin binding [GO:0045296];eukaryotic initiation factor 4E binding [GO:0008190];mRNA 3'-UTR binding [GO:0003730];mRNA 5'-UTR binding [GO:0048027];RNA binding [GO:0003723];RNA cap binding [GO:0000339];translation activator activity [GO:0008494];translation initiation factor binding [GO:0031369]	cytoplasm [GO:0005737];cytoplasmic stress granule [GO:0010494];membrane [GO:0016020]	cell population proliferation [GO:0008283];cellular response to rapamycin [GO:0072752];mRNA stabilization [GO:0048255];negative regulation of translation [GO:0017148];positive regulation of macroautophagy [GO:0016239];positive regulation of viral genome replication [GO:0045070];response to amino acid starvation [GO:1990928];TOR signaling [GO:0031929];TORC1 signaling [GO:0038202];translational ini…
Q7Z739	YTH domain-containing family protein 3	mRNA destabilization [GO:0061157];positive regulation of translation [GO:0045727];positive regulation of translational initiation [GO:0045948]	N6-methyladenosine-containing RNA binding [GO:1990247];ribosome binding [GO:0043022];RNA binding [GO:0003723]	cytosol [GO:0005829]	mRNA destabilization [GO:0061157];positive regulation of translation [GO:0045727];positive regulation of translational initiation [GO:0045948];N6-methyladenosine-containing RNA binding [GO:1990247];ribosome binding [GO:0043022];RNA binding [GO:0003723];cytosol [GO:0005829]
Q92616	eIF-2-alpha kinase activator GCN1	cellular response to amino acid starvation [GO:0034198];cellular response to leucine starvation [GO:1990253];positive regulation of kinase activity [GO:0033674];positive regulation of transcription from RNA polymerase II promoter in response to stress [GO:0036003];regulation of translation [GO:0006417]	cadherin binding [GO:0045296];protein kinase binding [GO:0019901];protein kinase regulator activity [GO:0019887];ribosome binding [GO:0043022];RNA binding [GO:0003723];translation factor activity, RNA binding [GO:0008135]	cytoplasm [GO:0005737];cytosol [GO:0005829];membrane [GO:0016020];polysome [GO:0005844];ribosome [GO:0005840]	cellular response to amino acid starvation [GO:0034198];cellular response to leucine starvation [GO:1990253];positive regulation of kinase activity [GO:0033674];positive regulation of transcription from RNA polymerase II promoter in response to stress [GO:0036003];regulation of translation [GO:0006417];cadherin binding [GO:0045296];protein kinase binding [GO:0019901];protein kinase regulator acti…
Q96AG4	Leucine-rich repeat-containing protein 59		cadherin binding [GO:0045296];RNA binding [GO:0003723]	cytoplasm [GO:0005737];endoplasmic reticulum [GO:0005783];endoplasmic reticulum membrane [GO:0005789];integral component of membrane [GO:0016021];membrane [GO:0016020];mitochondrial nucleoid [GO:0042645];nuclear envelope [GO:0005635];organelle membrane [GO:0031090]	cadherin binding [GO:0045296];RNA binding [GO:0003723];cytoplasm [GO:0005737];endoplasmic reticulum [GO:0005783];endoplasmic reticulum membrane [GO:0005789];integral component of membrane [GO:0016021];membrane [GO:0016020];mitochondrial nucleoid [GO:0042645];nuclear envelope [GO:0005635];organelle membrane [GO:0031090]
Q96HS1	Serine/threonine-protein phosphatase PGAM5, mitochondrial	macroautophagy [GO:0016236];necroptotic process [GO:0070266];negative regulation of cold-induced thermogenesis [GO:0120163]	GTPase activator activity [GO:0005096];phosphatase activity [GO:0016791];protein serine/threonine phosphatase activity [GO:0004722];protein-containing complex binding [GO:0044877]	integral component of membrane [GO:0016021];mitochondrial outer membrane [GO:0005741];mitochondrion [GO:0005739]	macroautophagy [GO:0016236];necroptotic process [GO:0070266];negative regulation of cold-induced thermogenesis [GO:0120163];GTPase activator activity [GO:0005096];phosphatase activity [GO:0016791];protein serine/threonine phosphatase activity [GO:0004722];protein-containing complex binding [GO:0044877];integral component of membrane [GO:0016021];mitochondrial outer membrane [GO:0005741];mitochond…
Q9UMS4	Pre-mRNA-processing factor 19	cellular protein localization [GO:0034613];double-strand break repair via nonhomologous end joining [GO:0006303];generation of catalytic spliceosome for first transesterification step [GO:0000349];inner cell mass cell proliferation [GO:0001833];lipid biosynthetic process [GO:0008610];mRNA splicing, via spliceosome [GO:0000398];positive regulation of astrocyte differentiation [GO:0048711];positive…	identical protein binding [GO:0042802];ubiquitin protein ligase activity [GO:0061630];ubiquitin-protein transferase activity [GO:0004842];ubiquitin-ubiquitin ligase activity [GO:0034450]	catalytic step 2 spliceosome [GO:0071013];cytoplasm [GO:0005737];lipid droplet [GO:0005811];membrane [GO:0016020];nuclear speck [GO:0016607];nucleoplasm [GO:0005654];nucleus [GO:0005634];Prp19 complex [GO:0000974];site of double-strand break [GO:0035861];spindle [GO:0005819];U2-type catalytic step 1 spliceosome [GO:0071006];U2-type catalytic step 2 spliceosome [GO:0071007]	cellular protein localization [GO:0034613];double-strand break repair via nonhomologous end joining [GO:0006303];generation of catalytic spliceosome for first transesterification step [GO:0000349];inner cell mass cell proliferation [GO:0001833];lipid biosynthetic process [GO:0008610];mRNA splicing, via spliceosome [GO:0000398];positive regulation of astrocyte differentiation [GO:0048711];positive…
A0A024R3W7	Eukaryotic translation elongation factor 1 beta 2, isoform CRA_a		translation elongation factor activity [GO:0003746]	eukaryotic translation elongation factor 1 complex [GO:0005853]	translation elongation factor activity [GO:0003746];eukaryotic translation elongation factor 1 complex [GO:0005853]
A0A024R880	Cyclin-dependent kinase 9 (CDC2-related kinase), isoform CRA_a	positive regulation of cardiac muscle hypertrophy [GO:0010613];positive regulation of histone H2B ubiquitination [GO:2001168];positive regulation of histone phosphorylation [GO:0033129];response to drug [GO:0042493]	ATP binding [GO:0005524];chromatin binding [GO:0003682];protein kinase binding [GO:0019901];RNA polymerase II CTD heptapeptide repeat kinase activity [GO:0008353];RNA polymerase II proximal promoter sequence-specific DNA binding [GO:0000978];snRNA binding [GO:0017069];transcription factor binding [GO:0008134]	cyclin/CDK positive transcription elongation factor complex [GO:0008024];cytoplasmic ribonucleoprotein granule [GO:0036464];nucleoplasm [GO:0005654]	positive regulation of cardiac muscle hypertrophy [GO:0010613];positive regulation of histone H2B ubiquitination [GO:2001168];positive regulation of histone phosphorylation [GO:0033129];response to drug [GO:0042493];ATP binding [GO:0005524];chromatin binding [GO:0003682];protein kinase binding [GO:0019901];RNA polymerase II CTD heptapeptide repeat kinase activity [GO:0008353];RNA polymerase II pr…
A0A087X0M4	Kanadaptin			intracellular membrane-bounded organelle [GO:0043231];nucleoplasm [GO:0005654];plasma membrane [GO:0005886]	intracellular membrane-bounded organelle [GO:0043231];nucleoplasm [GO:0005654];plasma membrane [GO:0005886]
A0A0S2Z366	Acyl-CoA dehydrogenase C-4 to C-12 straight chain isoform 1	fatty acid beta-oxidation [GO:0006635]	flavin adenine dinucleotide binding [GO:0050660];medium-chain-acyl-CoA dehydrogenase activity [GO:0070991]	mitochondrion [GO:0005739];nuclear speck [GO:0016607]	fatty acid beta-oxidation [GO:0006635];flavin adenine dinucleotide binding [GO:0050660];medium-chain-acyl-CoA dehydrogenase activity [GO:0070991];mitochondrion [GO:0005739];nuclear speck [GO:0016607]
A0A0S2Z4Z9	Non-POU domain containing octamer-binding isoform 1	circadian rhythm [GO:0007623];negative regulation of transcription, DNA-templated [GO:0045892];regulation of circadian rhythm [GO:0042752]	chromatin binding [GO:0003682];E-box binding [GO:0070888];RNA binding [GO:0003723];RNA polymerase II distal enhancer sequence-specific DNA binding [GO:0000980]	nucleoplasm [GO:0005654];RNA polymerase II transcription factor complex [GO:0090575]	circadian rhythm [GO:0007623];negative regulation of transcription, DNA-templated [GO:0045892];regulation of circadian rhythm [GO:0042752];chromatin binding [GO:0003682];E-box binding [GO:0070888];RNA binding [GO:0003723];RNA polymerase II distal enhancer sequence-specific DNA binding [GO:0000980];nucleoplasm [GO:0005654];RNA polymerase II transcription factor complex [GO:0090575]
A0A2P9DU05	Rho-associated protein kinase	actin cytoskeleton organization [GO:0030036];positive regulation of centrosome duplication [GO:0010825];regulation of actin cytoskeleton organization [GO:0032956];Rho protein signal transduction [GO:0007266];smooth muscle contraction [GO:0006939]	ATP binding [GO:0005524];metal ion binding [GO:0046872];protein serine/threonine kinase activity [GO:0004674];Rho GTPase binding [GO:0017048]	cytoskeleton [GO:0005856]	actin cytoskeleton organization [GO:0030036];positive regulation of centrosome duplication [GO:0010825];regulation of actin cytoskeleton organization [GO:0032956];Rho protein signal transduction [GO:0007266];smooth muscle contraction [GO:0006939];ATP binding [GO:0005524];metal ion binding [GO:0046872];protein serine/threonine kinase activity [GO:0004674];Rho GTPase binding [GO:0017048];cytoskelet…
A0A384MDT2	Epididymis secretory sperm binding protein		RNA binding [GO:0003723]		RNA binding [GO:0003723]
A0A384MTJ7	Epididymis secretory sperm binding protein		oxidoreductase activity, acting on the aldehyde or oxo group of donors, NAD or NADP as acceptor [GO:0016620]		oxidoreductase activity, acting on the aldehyde or oxo group of donors, NAD or NADP as acceptor [GO:0016620]
A0A384NPU5	Epididymis secretory sperm binding protein	cell redox homeostasis [GO:0045454]	isomerase activity [GO:0016853]	cell [GO:0005623]	cell redox homeostasis [GO:0045454];isomerase activity [GO:0016853];cell [GO:0005623]
A1A5C4	RRBP1 protein			integral component of endoplasmic reticulum membrane [GO:0030176]	integral component of endoplasmic reticulum membrane [GO:0030176]
A8K6X3	cDNA FLJ78679, highly similar to Homo sapiens DEAD (Asp-Glu-Ala-Asp) box polypeptide 46 (DDX46), mRNA		ATP binding [GO:0005524];nucleic acid binding [GO:0003676]		ATP binding [GO:0005524];nucleic acid binding [GO:0003676]
A9CQZ8	Tight junction protein ZO-1			bicellular tight junction [GO:0005923]	bicellular tight junction [GO:0005923]
B0YJC4	Vimentin variant 3		structural molecule activity [GO:0005198]	intermediate filament [GO:0005882]	structural molecule activity [GO:0005198];intermediate filament [GO:0005882]
B4DH39	cDNA FLJ57028, highly similar to Long-chain-fatty-acid--CoA ligase 4		ligase activity [GO:0016874]	integral component of membrane [GO:0016021]	ligase activity [GO:0016874];integral component of membrane [GO:0016021]
B4DUR8	T-complex protein 1 subunit gamma	protein folding [GO:0006457]	ATP binding [GO:0005524];unfolded protein binding [GO:0051082]	cytosol [GO:0005829];plasma membrane [GO:0005886]	protein folding [GO:0006457];ATP binding [GO:0005524];unfolded protein binding [GO:0051082];cytosol [GO:0005829];plasma membrane [GO:0005886]
E7EX29	14-3-3 protein zeta/delta		protein domain specific binding [GO:0019904]		protein domain specific binding [GO:0019904]
E7EX44	Caldesmon	muscle contraction [GO:0006936]	actin binding [GO:0003779];calmodulin binding [GO:0005516];myosin binding [GO:0017022]	actin cytoskeleton [GO:0015629];intracellular membrane-bounded organelle [GO:0043231];plasma membrane [GO:0005886]	muscle contraction [GO:0006936];actin binding [GO:0003779];calmodulin binding [GO:0005516];myosin binding [GO:0017022];actin cytoskeleton [GO:0015629];intracellular membrane-bounded organelle [GO:0043231];plasma membrane [GO:0005886]
E9KL44	Epididymis tissue sperm binding protein Li 14m	fatty acid beta-oxidation [GO:0006635];response to drug [GO:0042493];response to insulin [GO:0032868]	acetyl-CoA C-acyltransferase activity [GO:0003988];enoyl-CoA hydratase activity [GO:0004300];fatty-acyl-CoA binding [GO:0000062];long-chain-3-hydroxyacyl-CoA dehydrogenase activity [GO:0016509];long-chain-enoyl-CoA hydratase activity [GO:0016508];NAD binding [GO:0051287];protein-containing complex binding [GO:0044877]	mitochondrial fatty acid beta-oxidation multienzyme complex [GO:0016507];mitochondrion [GO:0005739]	fatty acid beta-oxidation [GO:0006635];response to drug [GO:0042493];response to insulin [GO:0032868];acetyl-CoA C-acyltransferase activity [GO:0003988];enoyl-CoA hydratase activity [GO:0004300];fatty-acyl-CoA binding [GO:0000062];long-chain-3-hydroxyacyl-CoA dehydrogenase activity [GO:0016509];long-chain-enoyl-CoA hydratase activity [GO:0016508];NAD binding [GO:0051287];protein-containing comple…
F4ZW66	NF110b		double-stranded RNA binding [GO:0003725]		double-stranded RNA binding [GO:0003725]
G3V599	Melanoma inhibitory activity protein 2	protein secretion [GO:0009306]	lipoprotein transporter activity [GO:0042954]	endoplasmic reticulum membrane [GO:0005789];integral component of membrane [GO:0016021]	protein secretion [GO:0009306];lipoprotein transporter activity [GO:0042954];endoplasmic reticulum membrane [GO:0005789];integral component of membrane [GO:0016021]
H0Y3P2	Eukaryotic translation initiation factor 4 gamma 2		RNA binding [GO:0003723]	cytosol [GO:0005829]	RNA binding [GO:0003723];cytosol [GO:0005829]
I3L1L3	Myb-binding protein 1A	regulation of transcription, DNA-templated [GO:0006355]	DNA binding [GO:0003677];transcription factor binding [GO:0008134]	intracellular membrane-bounded organelle [GO:0043231];nucleolus [GO:0005730]	regulation of transcription, DNA-templated [GO:0006355];DNA binding [GO:0003677];transcription factor binding [GO:0008134];intracellular membrane-bounded organelle [GO:0043231];nucleolus [GO:0005730]
K7ENG2	U2 snRNP auxiliary factor large subunit	mRNA processing [GO:0006397];RNA splicing [GO:0008380]	RNA binding [GO:0003723]	nucleus [GO:0005634]	mRNA processing [GO:0006397];RNA splicing [GO:0008380];RNA binding [GO:0003723];nucleus [GO:0005634]
K7ER00	Phenylalanine--tRNA ligase alpha subunit	phenylalanyl-tRNA aminoacylation [GO:0006432]	ATP binding [GO:0005524];phenylalanine-tRNA ligase activity [GO:0004826];tRNA binding [GO:0000049]	cytoplasm [GO:0005737]	phenylalanyl-tRNA aminoacylation [GO:0006432];ATP binding [GO:0005524];phenylalanine-tRNA ligase activity [GO:0004826];tRNA binding [GO:0000049];cytoplasm [GO:0005737]
S4R3Z2	Aldo-keto reductase family 1 member C3		oxidoreductase activity [GO:0016491]		oxidoreductase activity [GO:0016491]
X5D939	General transcription factor IIi isoform C	transcription by RNA polymerase II [GO:0006366]	DNA-binding transcription factor activity [GO:0003700]	nucleoplasm [GO:0005654]	transcription by RNA polymerase II [GO:0006366];DNA-binding transcription factor activity [GO:0003700];nucleoplasm [GO:0005654]
Q96CS3	FAS-associated factor 2	lipid droplet organization [GO:0034389];neutrophil degranulation [GO:0043312];response to unfolded protein [GO:0006986];retrograde protein transport, ER to cytosol [GO:0030970];ubiquitin-dependent ERAD pathway [GO:0030433]	lipase binding [GO:0035473];lipase inhibitor activity [GO:0055102];ubiquitin binding [GO:0043130];ubiquitin protein ligase binding [GO:0031625]	azurophil granule lumen [GO:0035578];endoplasmic reticulum [GO:0005783];extracellular region [GO:0005576];lipid droplet [GO:0005811];VCP-NPL4-UFD1 AAA ATPase complex [GO:0034098]	lipid droplet organization [GO:0034389];neutrophil degranulation [GO:0043312];response to unfolded protein [GO:0006986];retrograde protein transport, ER to cytosol [GO:0030970];ubiquitin-dependent ERAD pathway [GO:0030433];lipase binding [GO:0035473];lipase inhibitor activity [GO:0055102];ubiquitin binding [GO:0043130];ubiquitin protein ligase binding [GO:0031625];azurophil granule lumen [GO:0035…
P48047	ATP synthase subunit O, mitochondrial	ATP biosynthetic process [GO:0006754];cristae formation [GO:0042407];mitochondrial ATP synthesis coupled proton transport [GO:0042776];proton transmembrane transport [GO:1902600]	ATPase activity [GO:0016887];drug binding [GO:0008144];proton-transporting ATP synthase activity, rotational mechanism [GO:0046933];transmembrane transporter activity [GO:0022857];transporter activity [GO:0005215]	mitochondrial inner membrane [GO:0005743];mitochondrial proton-transporting ATP synthase complex [GO:0005753];mitochondrion [GO:0005739];nucleus [GO:0005634];plasma membrane [GO:0005886]	ATP biosynthetic process [GO:0006754];cristae formation [GO:0042407];mitochondrial ATP synthesis coupled proton transport [GO:0042776];proton transmembrane transport [GO:1902600];ATPase activity [GO:0016887];drug binding [GO:0008144];proton-transporting ATP synthase activity, rotational mechanism [GO:0046933];transmembrane transporter activity [GO:0022857];transporter activity [GO:0005215];mitoch…
F8W6I7	Heterogeneous nuclear ribonucleoprotein A1		RNA binding [GO:0003723]	nucleoplasm [GO:0005654]	RNA binding [GO:0003723];nucleoplasm [GO:0005654]
O14979	Heterogeneous nuclear ribonucleoprotein D-like	interleukin-12-mediated signaling pathway [GO:0035722];regulation of gene expression [GO:0010468];RNA processing [GO:0006396]	double-stranded DNA binding [GO:0003690];poly(A) binding [GO:0008143];poly(G) binding [GO:0034046];RNA binding [GO:0003723];sequence-specific DNA binding [GO:0043565];sequence-specific double-stranded DNA binding [GO:1990837];single-stranded DNA binding [GO:0003697]	cytosol [GO:0005829];nucleoplasm [GO:0005654];nucleus [GO:0005634];ribonucleoprotein complex [GO:1990904];spliceosomal complex [GO:0005681]	interleukin-12-mediated signaling pathway [GO:0035722];regulation of gene expression [GO:0010468];RNA processing [GO:0006396];double-stranded DNA binding [GO:0003690];poly(A) binding [GO:0008143];poly(G) binding [GO:0034046];RNA binding [GO:0003723];sequence-specific DNA binding [GO:0043565];sequence-specific double-stranded DNA binding [GO:1990837];single-stranded DNA binding [GO:0003697];cytoso…
Q13151	Heterogeneous nuclear ribonucleoprotein A0	3'-UTR-mediated mRNA stabilization [GO:0070935];inflammatory response [GO:0006954];mRNA processing [GO:0006397];mRNA splicing, via spliceosome [GO:0000398];response to lipopolysaccharide [GO:0032496];RNA metabolic process [GO:0016070]	AU-rich element binding [GO:0017091];mRNA binding [GO:0003729];protein kinase binding [GO:0019901];RNA binding [GO:0003723]	nucleoplasm [GO:0005654];nucleus [GO:0005634];ribonucleoprotein complex [GO:1990904]	3'-UTR-mediated mRNA stabilization [GO:0070935];inflammatory response [GO:0006954];mRNA processing [GO:0006397];mRNA splicing, via spliceosome [GO:0000398];response to lipopolysaccharide [GO:0032496];RNA metabolic process [GO:0016070];AU-rich element binding [GO:0017091];mRNA binding [GO:0003729];protein kinase binding [GO:0019901];RNA binding [GO:0003723];nucleoplasm [GO:0005654];nucleus [GO:000…
A0A024R2P0	40S ribosomal protein SA	ribosomal small subunit assembly [GO:0000028];translation [GO:0006412]	laminin binding [GO:0043236];laminin receptor activity [GO:0005055];structural constituent of ribosome [GO:0003735]	cytosolic small ribosomal subunit [GO:0022627];nucleus [GO:0005634];plasma membrane [GO:0005886]	ribosomal small subunit assembly [GO:0000028];translation [GO:0006412];laminin binding [GO:0043236];laminin receptor activity [GO:0005055];structural constituent of ribosome [GO:0003735];cytosolic small ribosomal subunit [GO:0022627];nucleus [GO:0005634];plasma membrane [GO:0005886]
A0A1U9X987	PRRC2A
B4DZQ7	cDNA FLJ58652, highly similar to Probable ATP-dependent RNA helicase DDX17		ATP binding [GO:0005524];helicase activity [GO:0004386];nucleic acid binding [GO:0003676]		ATP binding [GO:0005524];helicase activity [GO:0004386];nucleic acid binding [GO:0003676]
O14776	Transcription elongation regulator 1	negative regulation of transcription by RNA polymerase II [GO:0000122];transcription by RNA polymerase II [GO:0006366]	identical protein binding [GO:0042802];proline-rich region binding [GO:0070064];RNA binding [GO:0003723];RNA polymerase II repressing transcription factor binding [GO:0001103];transcription coactivator activity [GO:0003713];transcription corepressor activity [GO:0003714]	nucleoplasm [GO:0005654];nucleus [GO:0005634]	negative regulation of transcription by RNA polymerase II [GO:0000122];transcription by RNA polymerase II [GO:0006366];identical protein binding [GO:0042802];proline-rich region binding [GO:0070064];RNA binding [GO:0003723];RNA polymerase II repressing transcription factor binding [GO:0001103];transcription coactivator activity [GO:0003713];transcription corepressor activity [GO:0003714];nucleopl…
O15042	U2 snRNP-associated SURP motif-containing protein	mRNA splicing, via spliceosome [GO:0000398]	RNA binding [GO:0003723]	nucleoplasm [GO:0005654];nucleus [GO:0005634]	mRNA splicing, via spliceosome [GO:0000398];RNA binding [GO:0003723];nucleoplasm [GO:0005654];nucleus [GO:0005634]
O15371	Eukaryotic translation initiation factor 3 subunit D	cap-dependent translational initiation [GO:0002191];formation of cytoplasmic translation initiation complex [GO:0001732];IRES-dependent viral translational initiation [GO:0075522];positive regulation of mRNA binding [GO:1902416];positive regulation of translation [GO:0045727];translational initiation [GO:0006413];viral translational termination-reinitiation [GO:0075525]	mRNA cap binding [GO:0098808];RNA binding [GO:0003723];translation initiation factor activity [GO:0003743]	cytosol [GO:0005829];eukaryotic 43S preinitiation complex [GO:0016282];eukaryotic 48S preinitiation complex [GO:0033290];eukaryotic translation initiation factor 3 complex [GO:0005852];eukaryotic translation initiation factor 3 complex, eIF3m [GO:0071541];membrane [GO:0016020]	cap-dependent translational initiation [GO:0002191];formation of cytoplasmic translation initiation complex [GO:0001732];IRES-dependent viral translational initiation [GO:0075522];positive regulation of mRNA binding [GO:1902416];positive regulation of translation [GO:0045727];translational initiation [GO:0006413];viral translational termination-reinitiation [GO:0075525];mRNA cap binding [GO:00988…
O43148	mRNA cap guanine-N7 methyltransferase	7-methylguanosine mRNA capping [GO:0006370];cellular response to leukemia inhibitory factor [GO:1990830];transcription by RNA polymerase II [GO:0006366]	mRNA (guanine-N7-)-methyltransferase activity [GO:0004482];RNA binding [GO:0003723]	fibrillar center [GO:0001650];mRNA cap binding complex [GO:0005845];mRNA cap methyltransferase complex [GO:0031533];nucleoplasm [GO:0005654];nucleus [GO:0005634];receptor complex [GO:0043235]	7-methylguanosine mRNA capping [GO:0006370];cellular response to leukemia inhibitory factor [GO:1990830];transcription by RNA polymerase II [GO:0006366];mRNA (guanine-N7-)-methyltransferase activity [GO:0004482];RNA binding [GO:0003723];fibrillar center [GO:0001650];mRNA cap binding complex [GO:0005845];mRNA cap methyltransferase complex [GO:0031533];nucleoplasm [GO:0005654];nucleus [GO:0005634];…
O43290	U4/U6.U5 tri-snRNP-associated protein 1	maturation of 5S rRNA [GO:0000481];mRNA cis splicing, via spliceosome [GO:0045292];mRNA splicing, via spliceosome [GO:0000398];positive regulation of cytotoxic T cell differentiation [GO:0045585];spliceosomal snRNP assembly [GO:0000387]	RNA binding [GO:0003723]	Cajal body [GO:0015030];catalytic step 2 spliceosome [GO:0071013];cytoplasm [GO:0005737];cytosol [GO:0005829];Golgi apparatus [GO:0005794];nuclear speck [GO:0016607];nucleoplasm [GO:0005654];nucleus [GO:0005634];U2-type precatalytic spliceosome [GO:0071005];U4/U6 x U5 tri-snRNP complex [GO:0046540]	maturation of 5S rRNA [GO:0000481];mRNA cis splicing, via spliceosome [GO:0045292];mRNA splicing, via spliceosome [GO:0000398];positive regulation of cytotoxic T cell differentiation [GO:0045585];spliceosomal snRNP assembly [GO:0000387];RNA binding [GO:0003723];Cajal body [GO:0015030];catalytic step 2 spliceosome [GO:0071013];cytoplasm [GO:0005737];cytosol [GO:0005829];Golgi apparatus [GO:0005794…
O43395	U4/U6 small nuclear ribonucleoprotein Prp3	mRNA processing [GO:0006397];mRNA splicing, via spliceosome [GO:0000398];RNA splicing [GO:0008380];RNA splicing, via transesterification reactions [GO:0000375];spliceosomal tri-snRNP complex assembly [GO:0000244]	identical protein binding [GO:0042802];RNA binding [GO:0003723]	Cajal body [GO:0015030];cytosol [GO:0005829];nuclear speck [GO:0016607];nucleoplasm [GO:0005654];nucleus [GO:0005634];spliceosomal complex [GO:0005681];U2-type precatalytic spliceosome [GO:0071005];U4/U6 x U5 tri-snRNP complex [GO:0046540]	mRNA processing [GO:0006397];mRNA splicing, via spliceosome [GO:0000398];RNA splicing [GO:0008380];RNA splicing, via transesterification reactions [GO:0000375];spliceosomal tri-snRNP complex assembly [GO:0000244];identical protein binding [GO:0042802];RNA binding [GO:0003723];Cajal body [GO:0015030];cytosol [GO:0005829];nuclear speck [GO:0016607];nucleoplasm [GO:0005654];nucleus [GO:0005634];spli…
O75947	ATP synthase subunit d, mitochondrial	ATP biosynthetic process [GO:0006754];ATP hydrolysis coupled cation transmembrane transport [GO:0099132];ATP synthesis coupled proton transport [GO:0015986];cristae formation [GO:0042407];mitochondrial ATP synthesis coupled proton transport [GO:0042776]	proton transmembrane transporter activity [GO:0015078];transmembrane transporter activity [GO:0022857]	mitochondrial inner membrane [GO:0005743];mitochondrial proton-transporting ATP synthase complex [GO:0005753];mitochondrial proton-transporting ATP synthase, stator stalk [GO:0000274];mitochondrion [GO:0005739];nucleoplasm [GO:0005654]	ATP biosynthetic process [GO:0006754];ATP hydrolysis coupled cation transmembrane transport [GO:0099132];ATP synthesis coupled proton transport [GO:0015986];cristae formation [GO:0042407];mitochondrial ATP synthesis coupled proton transport [GO:0042776];proton transmembrane transporter activity [GO:0015078];transmembrane transporter activity [GO:0022857];mitochondrial inner membrane [GO:0005743];…
O94874	E3 UFM1-protein ligase 1	negative regulation of apoptotic process [GO:0043066];negative regulation of NF-kappaB transcription factor activity [GO:0032088];negative regulation of protein ubiquitination [GO:0031397];osteoblast differentiation [GO:0001649];positive regulation of cell population proliferation [GO:0008284];positive regulation of glial cell proliferation [GO:0060252];protein K69-linked ufmylation [GO:1990592];…	UFM1 transferase activity [GO:0071568]	cytoplasm [GO:0005737];cytosol [GO:0005829];endoplasmic reticulum [GO:0005783];endoplasmic reticulum membrane [GO:0005789];membrane [GO:0016020];neuron projection [GO:0043005];protein-containing complex [GO:0032991]	negative regulation of apoptotic process [GO:0043066];negative regulation of NF-kappaB transcription factor activity [GO:0032088];negative regulation of protein ubiquitination [GO:0031397];osteoblast differentiation [GO:0001649];positive regulation of cell population proliferation [GO:0008284];positive regulation of glial cell proliferation [GO:0060252];protein K69-linked ufmylation [GO:1990592];…
P07814	Bifunctional glutamate/proline--tRNA ligase	cellular response to insulin stimulus [GO:0032869];cellular response to interferon-gamma [GO:0071346];glutamyl-tRNA aminoacylation [GO:0006424];long-chain fatty acid import into cell [GO:0044539];negative regulation of translation [GO:0017148];prolyl-tRNA aminoacylation [GO:0006433];protein-containing complex assembly [GO:0065003];tRNA aminoacylation for protein translation [GO:0006418]	ATP binding [GO:0005524];glutamate-tRNA ligase activity [GO:0004818];GTPase binding [GO:0051020];identical protein binding [GO:0042802];proline-tRNA ligase activity [GO:0004827];protein homodimerization activity [GO:0042803];RNA stem-loop binding [GO:0035613];zinc ion binding [GO:0008270]	aminoacyl-tRNA synthetase multienzyme complex [GO:0017101];cytoplasm [GO:0005737];cytosol [GO:0005829];GAIT complex [GO:0097452];membrane [GO:0016020];plasma membrane [GO:0005886];ribonucleoprotein complex [GO:1990904]	cellular response to insulin stimulus [GO:0032869];cellular response to interferon-gamma [GO:0071346];glutamyl-tRNA aminoacylation [GO:0006424];long-chain fatty acid import into cell [GO:0044539];negative regulation of translation [GO:0017148];prolyl-tRNA aminoacylation [GO:0006433];protein-containing complex assembly [GO:0065003];tRNA aminoacylation for protein translation [GO:0006418];ATP bindi…
P12004	Proliferating cell nuclear antigen	cell population proliferation [GO:0008283];cellular response to hydrogen peroxide [GO:0070301];cellular response to UV [GO:0034644];DNA damage response, detection of DNA damage [GO:0042769];DNA damage response, signal transduction by p53 class mediator resulting in cell cycle arrest [GO:0006977];epithelial cell differentiation [GO:0030855];error-free translesion synthesis [GO:0070987];error-prone…	chromatin binding [GO:0003682];damaged DNA binding [GO:0003684];dinucleotide insertion or deletion binding [GO:0032139];DNA polymerase binding [GO:0070182];DNA polymerase processivity factor activity [GO:0030337];enzyme binding [GO:0019899];estrogen receptor binding [GO:0030331];histone acetyltransferase binding [GO:0035035];identical protein binding [GO:0042802];MutLalpha complex binding [GO:003…	centrosome [GO:0005813];chromatin [GO:0000785];DNA replication factor C complex [GO:0005663];extracellular exosome [GO:0070062];nuclear body [GO:0016604];nuclear chromosome, telomeric region [GO:0000784];nuclear replication fork [GO:0043596];nucleoplasm [GO:0005654];nucleus [GO:0005634];PCNA complex [GO:0043626];PCNA-p21 complex [GO:0070557];replication fork [GO:0005657];replisome [GO:0030894]	cell population proliferation [GO:0008283];cellular response to hydrogen peroxide [GO:0070301];cellular response to UV [GO:0034644];DNA damage response, detection of DNA damage [GO:0042769];DNA damage response, signal transduction by p53 class mediator resulting in cell cycle arrest [GO:0006977];epithelial cell differentiation [GO:0030855];error-free translesion synthesis [GO:0070987];error-prone…
P23193	Transcription elongation factor A protein 1	positive regulation of exoribonuclease activity [GO:1901919];regulation of transcription, DNA-templated [GO:0006355];transcription by RNA polymerase II [GO:0006366];transcription elongation from RNA polymerase II promoter [GO:0006368];transcription-coupled nucleotide-excision repair [GO:0006283]	DNA binding [GO:0003677];zinc ion binding [GO:0008270]	nucleolus [GO:0005730];nucleoplasm [GO:0005654];nucleus [GO:0005634];transcription factor TFIID complex [GO:0005669]	positive regulation of exoribonuclease activity [GO:1901919];regulation of transcription, DNA-templated [GO:0006355];transcription by RNA polymerase II [GO:0006366];transcription elongation from RNA polymerase II promoter [GO:0006368];transcription-coupled nucleotide-excision repair [GO:0006283];DNA binding [GO:0003677];zinc ion binding [GO:0008270];nucleolus [GO:0005730];nucleoplasm [GO:0005654]…
P38919	Eukaryotic initiation factor 4A-III	associative learning [GO:0008306];cellular response to brain-derived neurotrophic factor stimulus [GO:1990416];cellular response to selenite ion [GO:0072715];embryonic cranial skeleton morphogenesis [GO:0048701];exploration behavior [GO:0035640];mRNA 3'-end processing [GO:0031124];mRNA export from nucleus [GO:0006406];mRNA splicing, via spliceosome [GO:0000398];negative regulation of excitatory p…	ATP binding [GO:0005524];ATP-dependent RNA helicase activity [GO:0004004];mRNA binding [GO:0003729];poly(A) binding [GO:0008143];ribonucleoprotein complex binding [GO:0043021];RNA binding [GO:0003723];RNA stem-loop binding [GO:0035613];selenocysteine insertion sequence binding [GO:0035368];translation regulator activity [GO:0045182]	catalytic step 2 spliceosome [GO:0071013];cytoplasm [GO:0005737];cytosol [GO:0005829];dendrite [GO:0030425];exon-exon junction complex [GO:0035145];glutamatergic synapse [GO:0098978];membrane [GO:0016020];neuronal cell body [GO:0043025];nuclear speck [GO:0016607];nucleoplasm [GO:0005654];postsynaptic cytosol [GO:0099524]	associative learning [GO:0008306];cellular response to brain-derived neurotrophic factor stimulus [GO:1990416];cellular response to selenite ion [GO:0072715];embryonic cranial skeleton morphogenesis [GO:0048701];exploration behavior [GO:0035640];mRNA 3'-end processing [GO:0031124];mRNA export from nucleus [GO:0006406];mRNA splicing, via spliceosome [GO:0000398];negative regulation of excitatory p…
P45954	Short/branched chain specific acyl-CoA dehydrogenase, mitochondrial	branched-chain amino acid catabolic process [GO:0009083];fatty acid metabolic process [GO:0006631]	acyl-CoA dehydrogenase activity [GO:0003995];flavin adenine dinucleotide binding [GO:0050660]	mitochondrial matrix [GO:0005759];mitochondrion [GO:0005739]	branched-chain amino acid catabolic process [GO:0009083];fatty acid metabolic process [GO:0006631];acyl-CoA dehydrogenase activity [GO:0003995];flavin adenine dinucleotide binding [GO:0050660];mitochondrial matrix [GO:0005759];mitochondrion [GO:0005739]
P81605	Dermcidin	antimicrobial humoral immune response mediated by antimicrobial peptide [GO:0061844];antimicrobial humoral response [GO:0019730];defense response to bacterium [GO:0042742];defense response to fungus [GO:0050832];defense response to Gram-negative bacterium [GO:0050829];defense response to Gram-positive bacterium [GO:0050830];killing of cells of other organism [GO:0031640]	peptidase activity [GO:0008233];RNA binding [GO:0003723]	extracellular exosome [GO:0070062];extracellular region [GO:0005576];extracellular space [GO:0005615]	antimicrobial humoral immune response mediated by antimicrobial peptide [GO:0061844];antimicrobial humoral response [GO:0019730];defense response to bacterium [GO:0042742];defense response to fungus [GO:0050832];defense response to Gram-negative bacterium [GO:0050829];defense response to Gram-positive bacterium [GO:0050830];killing of cells of other organism [GO:0031640];peptidase activity [GO:00…
Q14694	Ubiquitin carboxyl-terminal hydrolase 10	autophagy [GO:0006914];cellular response to DNA damage stimulus [GO:0006974];cellular response to interleukin-1 [GO:0071347];DNA damage response, signal transduction by p53 class mediator [GO:0030330];negative regulation of I-kappaB kinase/NF-kappaB signaling [GO:0043124];protein deubiquitination [GO:0016579];regulation of autophagy [GO:0010506];translesion synthesis [GO:0019985];ubiquitin-depend…	cysteine-type endopeptidase activity [GO:0004197];ion channel binding [GO:0044325];p53 binding [GO:0002039];RNA binding [GO:0003723];thiol-dependent ubiquitin-specific protease activity [GO:0004843];thiol-dependent ubiquitinyl hydrolase activity [GO:0036459]	cytoplasm [GO:0005737];cytosol [GO:0005829];early endosome [GO:0005769];nucleoplasm [GO:0005654];nucleus [GO:0005634];protein-containing complex [GO:0032991]	autophagy [GO:0006914];cellular response to DNA damage stimulus [GO:0006974];cellular response to interleukin-1 [GO:0071347];DNA damage response, signal transduction by p53 class mediator [GO:0030330];negative regulation of I-kappaB kinase/NF-kappaB signaling [GO:0043124];protein deubiquitination [GO:0016579];regulation of autophagy [GO:0010506];translesion synthesis [GO:0019985];ubiquitin-depend…
Q15020	Squamous cell carcinoma antigen recognized by T-cells 3	cell morphogenesis [GO:0000902];hematopoietic stem cell proliferation [GO:0071425];homeostasis of number of cells [GO:0048872];mRNA splicing, via spliceosome [GO:0000398];nucleosome assembly [GO:0006334];positive regulation of histone deubiquitination [GO:1903586];regulation of alternative mRNA splicing, via spliceosome [GO:0000381];regulation of gene expression [GO:0010468];RNA splicing [GO:0008…	histone binding [GO:0042393];RNA binding [GO:0003723];U4 snRNA binding [GO:0030621];U6 snRNA binding [GO:0017070];U6atac snRNA binding [GO:0030624];ubiquitin-specific protease binding [GO:1990381]	ASAP complex [GO:0061574];Cajal body [GO:0015030];cytoplasm [GO:0005737];nuclear speck [GO:0016607];nucleoplasm [GO:0005654];nucleus [GO:0005634]	cell morphogenesis [GO:0000902];hematopoietic stem cell proliferation [GO:0071425];homeostasis of number of cells [GO:0048872];mRNA splicing, via spliceosome [GO:0000398];nucleosome assembly [GO:0006334];positive regulation of histone deubiquitination [GO:1903586];regulation of alternative mRNA splicing, via spliceosome [GO:0000381];regulation of gene expression [GO:0010468];RNA splicing [GO:0008…
Q15029	116 kDa U5 small nuclear ribonucleoprotein component	cellular response to drug [GO:0035690];mRNA processing [GO:0006397];mRNA splicing, via spliceosome [GO:0000398];response to cocaine [GO:0042220];RNA splicing [GO:0008380]	GTP binding [GO:0005525];GTPase activity [GO:0003924];RNA binding [GO:0003723];U5 snRNA binding [GO:0030623]	Cajal body [GO:0015030];catalytic step 2 spliceosome [GO:0071013];cytosol [GO:0005829];membrane [GO:0016020];nuclear speck [GO:0016607];nucleoplasm [GO:0005654];ribonucleoprotein complex [GO:1990904];spliceosomal complex [GO:0005681];U2-type catalytic step 2 spliceosome [GO:0071007];U4/U6 x U5 tri-snRNP complex [GO:0046540]	cellular response to drug [GO:0035690];mRNA processing [GO:0006397];mRNA splicing, via spliceosome [GO:0000398];response to cocaine [GO:0042220];RNA splicing [GO:0008380];GTP binding [GO:0005525];GTPase activity [GO:0003924];RNA binding [GO:0003723];U5 snRNA binding [GO:0030623];Cajal body [GO:0015030];catalytic step 2 spliceosome [GO:0071013];cytosol [GO:0005829];membrane [GO:0016020];nuclear sp…
Q4G0J3	La-related protein 7	RNA processing [GO:0006396]	RNA binding [GO:0003723]	cytosol [GO:0005829];nucleoplasm [GO:0005654];ribonucleoprotein complex [GO:1990904]	RNA processing [GO:0006396];RNA binding [GO:0003723];cytosol [GO:0005829];nucleoplasm [GO:0005654];ribonucleoprotein complex [GO:1990904]
Q5JRA6	Transport and Golgi organization protein 1 homolog	cell migration involved in sprouting angiogenesis [GO:0002042];cellular protein metabolic process [GO:0044267];cellular response to oxidised low-density lipoprotein particle stimulus [GO:0140052];COPII-coated vesicle cargo loading [GO:0090110];endoplasmic reticulum organization [GO:0007029];endoplasmic reticulum to Golgi vesicle-mediated transport [GO:0006888];exocytosis [GO:0006887];lipoprotein …	lipoprotein transporter activity [GO:0042954]	endoplasmic reticulum exit site [GO:0070971];endoplasmic reticulum lumen [GO:0005788];endoplasmic reticulum membrane [GO:0005789];Golgi membrane [GO:0000139];integral component of membrane [GO:0016021];intracellular membrane-bounded organelle [GO:0043231];membrane [GO:0016020]	cell migration involved in sprouting angiogenesis [GO:0002042];cellular protein metabolic process [GO:0044267];cellular response to oxidised low-density lipoprotein particle stimulus [GO:0140052];COPII-coated vesicle cargo loading [GO:0090110];endoplasmic reticulum organization [GO:0007029];endoplasmic reticulum to Golgi vesicle-mediated transport [GO:0006888];exocytosis [GO:0006887];lipoprotein …
Q5T8P6	RNA-binding protein 26	mRNA processing [GO:0006397];negative regulation of phosphatase activity [GO:0010923];positive regulation of RNA export from nucleus [GO:0046833]	metal ion binding [GO:0046872];mRNA binding [GO:0003729];RNA binding [GO:0003723]	nucleus [GO:0005634]	mRNA processing [GO:0006397];negative regulation of phosphatase activity [GO:0010923];positive regulation of RNA export from nucleus [GO:0046833];metal ion binding [GO:0046872];mRNA binding [GO:0003729];RNA binding [GO:0003723];nucleus [GO:0005634]
Q6NUQ4	Transmembrane protein 214	apoptotic process [GO:0006915]		cytoplasmic microtubule [GO:0005881];cytosol [GO:0005829];endoplasmic reticulum [GO:0005783];endoplasmic reticulum membrane [GO:0005789];Golgi apparatus [GO:0005794];integral component of membrane [GO:0016021]	apoptotic process [GO:0006915];cytoplasmic microtubule [GO:0005881];cytosol [GO:0005829];endoplasmic reticulum [GO:0005783];endoplasmic reticulum membrane [GO:0005789];Golgi apparatus [GO:0005794];integral component of membrane [GO:0016021]
Q71RC2	La-related protein 4	cytoskeleton organization [GO:0007010];positive regulation of translation [GO:0045727];regulation of cell morphogenesis [GO:0022604];translation [GO:0006412]	poly(A) binding [GO:0008143];RNA binding [GO:0003723]	cytoplasmic stress granule [GO:0010494];cytosol [GO:0005829];membrane [GO:0016020]	cytoskeleton organization [GO:0007010];positive regulation of translation [GO:0045727];regulation of cell morphogenesis [GO:0022604];translation [GO:0006412];poly(A) binding [GO:0008143];RNA binding [GO:0003723];cytoplasmic stress granule [GO:0010494];cytosol [GO:0005829];membrane [GO:0016020]
Q71UI9	Histone H2A.V	chromatin organization [GO:0006325]	DNA binding [GO:0003677];protein heterodimerization activity [GO:0046982]	extracellular exosome [GO:0070062];nuclear chromatin [GO:0000790];nucleosome [GO:0000786];nucleus [GO:0005634]	chromatin organization [GO:0006325];DNA binding [GO:0003677];protein heterodimerization activity [GO:0046982];extracellular exosome [GO:0070062];nuclear chromatin [GO:0000790];nucleosome [GO:0000786];nucleus [GO:0005634]
Q7Z2W4	Zinc finger CCCH-type antiviral protein 1	defense response to virus [GO:0051607];innate immune response [GO:0045087];negative regulation of viral genome replication [GO:0045071];positive regulation of I-kappaB kinase/NF-kappaB signaling [GO:0043123];positive regulation of interferon-alpha production [GO:0032727];positive regulation of interferon-beta production [GO:0032728];positive regulation of mRNA catabolic process [GO:0061014];posit…	cadherin binding [GO:0045296];metal ion binding [GO:0046872];RNA binding [GO:0003723]	cytoplasm [GO:0005737];cytosol [GO:0005829];nucleus [GO:0005634]	defense response to virus [GO:0051607];innate immune response [GO:0045087];negative regulation of viral genome replication [GO:0045071];positive regulation of I-kappaB kinase/NF-kappaB signaling [GO:0043123];positive regulation of interferon-alpha production [GO:0032727];positive regulation of interferon-beta production [GO:0032728];positive regulation of mRNA catabolic process [GO:0061014];posit…
Q8WWY3	U4/U6 small nuclear ribonucleoprotein Prp31	mRNA splicing, via spliceosome [GO:0000398];ribonucleoprotein complex localization [GO:0071166];spliceosomal tri-snRNP complex assembly [GO:0000244]	ribonucleoprotein complex binding [GO:0043021];RNA binding [GO:0003723];snRNP binding [GO:0070990];U4 snRNA binding [GO:0030621];U4atac snRNA binding [GO:0030622]	Cajal body [GO:0015030];MLL1 complex [GO:0071339];nuclear speck [GO:0016607];nucleoplasm [GO:0005654];nucleus [GO:0005634];U2-type precatalytic spliceosome [GO:0071005];U2-type spliceosomal complex [GO:0005684];U4 snRNP [GO:0005687];U4/U6 x U5 tri-snRNP complex [GO:0046540];U4atac snRNP [GO:0005690]	mRNA splicing, via spliceosome [GO:0000398];ribonucleoprotein complex localization [GO:0071166];spliceosomal tri-snRNP complex assembly [GO:0000244];ribonucleoprotein complex binding [GO:0043021];RNA binding [GO:0003723];snRNP binding [GO:0070990];U4 snRNA binding [GO:0030621];U4atac snRNA binding [GO:0030622];Cajal body [GO:0015030];MLL1 complex [GO:0071339];nuclear speck [GO:0016607];nucleoplas…
Q92499	ATP-dependent RNA helicase DDX1	defense response to virus [GO:0051607];DNA duplex unwinding [GO:0032508];double-strand break repair [GO:0006302];innate immune response [GO:0045087];multicellular organism development [GO:0007275];nucleic acid phosphodiester bond hydrolysis [GO:0090305];positive regulation of I-kappaB kinase/NF-kappaB signaling [GO:0043123];positive regulation of myeloid dendritic cell cytokine production [GO:000…	ATP binding [GO:0005524];ATP-dependent helicase activity [GO:0008026];chromatin binding [GO:0003682];DNA binding [GO:0003677];DNA/RNA helicase activity [GO:0033677];double-stranded RNA binding [GO:0003725];exonuclease activity [GO:0004527];nuclease activity [GO:0004518];poly(A) binding [GO:0008143];RNA binding [GO:0003723];RNA helicase activity [GO:0003724];transcription coregulator activity [GO:…	cleavage body [GO:0071920];cytoplasm [GO:0005737];cytoplasmic stress granule [GO:0010494];cytosol [GO:0005829];membrane [GO:0016020];mitochondrion [GO:0005739];nucleoplasm [GO:0005654];nucleus [GO:0005634];ribonucleoprotein complex [GO:1990904];tRNA-splicing ligase complex [GO:0072669]	defense response to virus [GO:0051607];DNA duplex unwinding [GO:0032508];double-strand break repair [GO:0006302];innate immune response [GO:0045087];multicellular organism development [GO:0007275];nucleic acid phosphodiester bond hydrolysis [GO:0090305];positive regulation of I-kappaB kinase/NF-kappaB signaling [GO:0043123];positive regulation of myeloid dendritic cell cytokine production [GO:000…
Q92878	DNA repair protein RAD50	cellular response to DNA damage stimulus [GO:0006974];chromosome organization involved in meiotic cell cycle [GO:0070192];DNA double-strand break processing [GO:0000729];DNA duplex unwinding [GO:0032508];DNA recombination [GO:0006310];DNA repair [GO:0006281];DNA replication [GO:0006260];double-strand break repair [GO:0006302];double-strand break repair via homologous recombination [GO:0000724];do…	adenylate kinase activity [GO:0004017];ATP binding [GO:0005524];ATPase activity [GO:0016887];DNA binding [GO:0003677];double-stranded telomeric DNA binding [GO:0003691];G-quadruplex DNA binding [GO:0051880];metal ion binding [GO:0046872];protein binding, bridging [GO:0030674];single-stranded telomeric DNA binding [GO:0043047]	condensed nuclear chromosome [GO:0000794];membrane [GO:0016020];Mre11 complex [GO:0030870];nuclear chromatin [GO:0000790];nuclear chromosome, telomeric region [GO:0000784];nucleoplasm [GO:0005654];site of double-strand break [GO:0035861]	cellular response to DNA damage stimulus [GO:0006974];chromosome organization involved in meiotic cell cycle [GO:0070192];DNA double-strand break processing [GO:0000729];DNA duplex unwinding [GO:0032508];DNA recombination [GO:0006310];DNA repair [GO:0006281];DNA replication [GO:0006260];double-strand break repair [GO:0006302];double-strand break repair via homologous recombination [GO:0000724];do…
Q9BQ52	Zinc phosphodiesterase ELAC protein 2	mitochondrial tRNA 3'-trailer cleavage, endonucleolytic [GO:0072684];mitochondrial tRNA processing [GO:0090646];tRNA 3'-end processing [GO:0042780]	endonuclease activity [GO:0004519];metal ion binding [GO:0046872];RNA binding [GO:0003723];tRNA-specific ribonuclease activity [GO:0004549]	mitochondrial matrix [GO:0005759];mitochondrial nucleoid [GO:0042645];mitochondrion [GO:0005739];nucleoplasm [GO:0005654];nucleus [GO:0005634]	mitochondrial tRNA 3'-trailer cleavage, endonucleolytic [GO:0072684];mitochondrial tRNA processing [GO:0090646];tRNA 3'-end processing [GO:0042780];endonuclease activity [GO:0004519];metal ion binding [GO:0046872];RNA binding [GO:0003723];tRNA-specific ribonuclease activity [GO:0004549];mitochondrial matrix [GO:0005759];mitochondrial nucleoid [GO:0042645];mitochondrion [GO:0005739];nucleoplasm [G…
Q9NUD5	Zinc finger CCHC domain-containing protein 3	activation of innate immune response [GO:0002218];cellular response to exogenous dsRNA [GO:0071360];defense response to virus [GO:0051607];detection of virus [GO:0009597];innate immune response [GO:0045087];positive regulation of RIG-I signaling pathway [GO:1900246];positive regulation of type I interferon production [GO:0032481]	double-stranded DNA binding [GO:0003690];RNA binding [GO:0003723];zinc ion binding [GO:0008270]	cytoplasm [GO:0005737]	activation of innate immune response [GO:0002218];cellular response to exogenous dsRNA [GO:0071360];defense response to virus [GO:0051607];detection of virus [GO:0009597];innate immune response [GO:0045087];positive regulation of RIG-I signaling pathway [GO:1900246];positive regulation of type I interferon production [GO:0032481];double-stranded DNA binding [GO:0003690];RNA binding [GO:0003723];z…
Q9UHB9	Signal recognition particle subunit SRP68	response to drug [GO:0042493];SRP-dependent cotranslational protein targeting to membrane [GO:0006614]	7S RNA binding [GO:0008312];endoplasmic reticulum signal peptide binding [GO:0030942];protein domain specific binding [GO:0019904];RNA binding [GO:0003723];signal recognition particle binding [GO:0005047]	cytosol [GO:0005829];endoplasmic reticulum [GO:0005783];focal adhesion [GO:0005925];nucleolus [GO:0005730];ribosome [GO:0005840];signal recognition particle [GO:0048500];signal recognition particle, endoplasmic reticulum targeting [GO:0005786]	response to drug [GO:0042493];SRP-dependent cotranslational protein targeting to membrane [GO:0006614];7S RNA binding [GO:0008312];endoplasmic reticulum signal peptide binding [GO:0030942];protein domain specific binding [GO:0019904];RNA binding [GO:0003723];signal recognition particle binding [GO:0005047];cytosol [GO:0005829];endoplasmic reticulum [GO:0005783];focal adhesion [GO:0005925];nucleol…
Q9Y5A9	YTH domain-containing family protein 2	embryonic morphogenesis [GO:0048598];endothelial to hematopoietic transition [GO:0098508];humoral immune response [GO:0006959];mRNA destabilization [GO:0061157];negative regulation of Notch signaling pathway [GO:0045746];oocyte maturation [GO:0001556];positive regulation of cap-independent translational initiation [GO:1903679];regulation of hematopoietic stem cell differentiation [GO:1902036];reg…	N6-methyladenosine-containing RNA binding [GO:1990247];RNA binding [GO:0003723]	cytoplasmic ribonucleoprotein granule [GO:0036464];cytosol [GO:0005829];microtubule organizing center [GO:0005815];nucleus [GO:0005634];P-body [GO:0000932]	embryonic morphogenesis [GO:0048598];endothelial to hematopoietic transition [GO:0098508];humoral immune response [GO:0006959];mRNA destabilization [GO:0061157];negative regulation of Notch signaling pathway [GO:0045746];oocyte maturation [GO:0001556];positive regulation of cap-independent translational initiation [GO:1903679];regulation of hematopoietic stem cell differentiation [GO:1902036];reg…
A0A024QZD5	Small nuclear ribonucleoprotein 70kDa polypeptide (RNP antigen), isoform CRA_b	mRNA splicing, via spliceosome [GO:0000398];positive regulation of mRNA splicing, via spliceosome [GO:0048026]	U1 snRNA binding [GO:0030619]	nuclear speck [GO:0016607];nucleoplasm [GO:0005654];nucleus [GO:0005634];U1 snRNP [GO:0005685];viral nucleocapsid [GO:0019013]	mRNA splicing, via spliceosome [GO:0000398];positive regulation of mRNA splicing, via spliceosome [GO:0048026];U1 snRNA binding [GO:0030619];nuclear speck [GO:0016607];nucleoplasm [GO:0005654];nucleus [GO:0005634];U1 snRNP [GO:0005685];viral nucleocapsid [GO:0019013]
A0A024QZK8	Heterogeneous nuclear ribonucleoprotein H3 (2H9), isoform CRA_a		RNA binding [GO:0003723]	nucleoplasm [GO:0005654];viral nucleocapsid [GO:0019013]	RNA binding [GO:0003723];nucleoplasm [GO:0005654];viral nucleocapsid [GO:0019013]
A0A024R652	Methylenetetrahydrofolate dehydrogenase (NADP+ dependent) 1, methenyltetrahydrofolate cyclohydrolase, formyltetrahydrofolate synthetase, isoform CRA_a		ATP binding [GO:0005524];formate-tetrahydrofolate ligase activity [GO:0004329];hydrolase activity [GO:0016787];methylenetetrahydrofolate dehydrogenase (NADP+) activity [GO:0004488]		ATP binding [GO:0005524];formate-tetrahydrofolate ligase activity [GO:0004329];hydrolase activity [GO:0016787];methylenetetrahydrofolate dehydrogenase (NADP+) activity [GO:0004488]
A0A024R6D8	Splicing factor, arginine/serine-rich 5, isoform CRA_a	cellular response to insulin stimulus [GO:0032869];liver regeneration [GO:0097421];positive regulation of RNA splicing [GO:0033120];regulation of cell cycle [GO:0051726]	protein kinase B binding [GO:0043422];RNA binding [GO:0003723]	cytosol [GO:0005829];nucleolus [GO:0005730];nucleus [GO:0005634]	cellular response to insulin stimulus [GO:0032869];liver regeneration [GO:0097421];positive regulation of RNA splicing [GO:0033120];regulation of cell cycle [GO:0051726];protein kinase B binding [GO:0043422];RNA binding [GO:0003723];cytosol [GO:0005829];nucleolus [GO:0005730];nucleus [GO:0005634]
A0A024R6S1	DnaJ (Hsp40) homolog, subfamily A, member 2, isoform CRA_a	protein folding [GO:0006457];response to heat [GO:0009408]	ATP binding [GO:0005524];heat shock protein binding [GO:0031072];metal ion binding [GO:0046872];unfolded protein binding [GO:0051082]		protein folding [GO:0006457];response to heat [GO:0009408];ATP binding [GO:0005524];heat shock protein binding [GO:0031072];metal ion binding [GO:0046872];unfolded protein binding [GO:0051082]
A0A024RAH8	RNA helicase	cellular response to estradiol stimulus [GO:0071392]	ATP binding [GO:0005524];helicase activity [GO:0004386];RNA binding [GO:0003723]	nucleolus [GO:0005730]	cellular response to estradiol stimulus [GO:0071392];ATP binding [GO:0005524];helicase activity [GO:0004386];RNA binding [GO:0003723];nucleolus [GO:0005730]
A0A0F7L1S3	Fragile X mental retardation autosomal homolog variant p4K	regulation of translation [GO:0006417]	mRNA binding [GO:0003729]		regulation of translation [GO:0006417];mRNA binding [GO:0003729]
A0A140VJT8	Testicular tissue protein Li 164			cytosol [GO:0005829];nucleoplasm [GO:0005654]	cytosol [GO:0005829];nucleoplasm [GO:0005654]
A0A1U9X609	ABCF1		ATP binding [GO:0005524];ATPase activity [GO:0016887]	ribosome [GO:0005840]	ATP binding [GO:0005524];ATPase activity [GO:0016887];ribosome [GO:0005840]
A0A1U9X7S4	General transcription factor IIH subunit 4	nucleotide-excision repair [GO:0006289]	ATPase activator activity [GO:0001671]	transcription factor TFIIH core complex [GO:0000439]	nucleotide-excision repair [GO:0006289];ATPase activator activity [GO:0001671];transcription factor TFIIH core complex [GO:0000439]
A0A2C9F2M7	D-3-phosphoglycerate dehydrogenase	L-serine biosynthetic process [GO:0006564]	NAD binding [GO:0051287];phosphoglycerate dehydrogenase activity [GO:0004617]		L-serine biosynthetic process [GO:0006564];NAD binding [GO:0051287];phosphoglycerate dehydrogenase activity [GO:0004617]
A0A2R8Y5Y7	60S ribosomal protein L9	translation [GO:0006412]	rRNA binding [GO:0019843];structural constituent of ribosome [GO:0003735]	integral component of membrane [GO:0016021];ribosome [GO:0005840]	translation [GO:0006412];rRNA binding [GO:0019843];structural constituent of ribosome [GO:0003735];integral component of membrane [GO:0016021];ribosome [GO:0005840]
A0A2R8YD50	Peroxisomal multifunctional enzyme type 2		oxidoreductase activity [GO:0016491]		oxidoreductase activity [GO:0016491]
A0A384NKW7	Epididymis secretory sperm binding protein	intracellular protein transport [GO:0006886]	Ran GTPase binding [GO:0008536]	nucleus [GO:0005634]	intracellular protein transport [GO:0006886];Ran GTPase binding [GO:0008536];nucleus [GO:0005634]
A0A3B3IS11	Histone H2A		DNA binding [GO:0003677];protein heterodimerization activity [GO:0046982]	nucleosome [GO:0000786];nucleus [GO:0005634]	DNA binding [GO:0003677];protein heterodimerization activity [GO:0046982];nucleosome [GO:0000786];nucleus [GO:0005634]
A8K4C8	60S ribosomal protein L13	translation [GO:0006412]	structural constituent of ribosome [GO:0003735]	cytosol [GO:0005829];endoplasmic reticulum [GO:0005783];nucleolus [GO:0005730];ribosome [GO:0005840]	translation [GO:0006412];structural constituent of ribosome [GO:0003735];cytosol [GO:0005829];endoplasmic reticulum [GO:0005783];nucleolus [GO:0005730];ribosome [GO:0005840]
A8K5W7	cDNA FLJ75180, highly similar to Homo sapiens mitochondrial isoleucine tRNA synthetase, mRNA	isoleucyl-tRNA aminoacylation [GO:0006428]	aminoacyl-tRNA editing activity [GO:0002161];ATP binding [GO:0005524];isoleucine-tRNA ligase activity [GO:0004822];tRNA binding [GO:0000049]		isoleucyl-tRNA aminoacylation [GO:0006428];aminoacyl-tRNA editing activity [GO:0002161];ATP binding [GO:0005524];isoleucine-tRNA ligase activity [GO:0004822];tRNA binding [GO:0000049]
A8K6V7	cDNA FLJ76053, highly similar to Homo sapiens Ras-GTPase activating protein SH3 domain-binding protein 2 (G3BP2), transcript variant 3, mRNA	stress granule assembly [GO:0034063]	RNA binding [GO:0003723]		stress granule assembly [GO:0034063];RNA binding [GO:0003723]
B2R9X3	cDNA, FLJ94599, highly similar to Homo sapiens GDP-mannose 4,6-dehydratase (GMDS), mRNA	GDP-mannose metabolic process [GO:0019673]	GDP-mannose 4,6-dehydratase activity [GO:0008446]		GDP-mannose metabolic process [GO:0019673];GDP-mannose 4,6-dehydratase activity [GO:0008446]
B2RBE0	cDNA, FLJ95462, highly similar to Homo sapiens fatty-acid-Coenzyme A ligase, long-chain 3 (FACL3),mRNA		ligase activity [GO:0016874]	integral component of membrane [GO:0016021]	ligase activity [GO:0016874];integral component of membrane [GO:0016021]
B3KY60	cDNA FLJ16777 fis, clone BRHIP2029567, highly similar to Cell division cycle 5-like protein	cell division [GO:0051301]	DNA binding [GO:0003677]	nucleus [GO:0005634]	cell division [GO:0051301];DNA binding [GO:0003677];nucleus [GO:0005634]
B4DJ81	NADH-ubiquinone oxidoreductase 75 kDa subunit, mitochondrial	ATP synthesis coupled electron transport [GO:0042773]	iron-sulfur cluster binding [GO:0051536];NADH dehydrogenase (ubiquinone) activity [GO:0008137]	membrane [GO:0016020];mitochondrion [GO:0005739]	ATP synthesis coupled electron transport [GO:0042773];iron-sulfur cluster binding [GO:0051536];NADH dehydrogenase (ubiquinone) activity [GO:0008137];membrane [GO:0016020];mitochondrion [GO:0005739]
B4DJI1	cDNA FLJ52549, highly similar to L-lactate dehydrogenase A chain	carbohydrate metabolic process [GO:0005975];carboxylic acid metabolic process [GO:0019752]	L-lactate dehydrogenase activity [GO:0004459]	cytoplasm [GO:0005737]	carbohydrate metabolic process [GO:0005975];carboxylic acid metabolic process [GO:0019752];L-lactate dehydrogenase activity [GO:0004459];cytoplasm [GO:0005737]
B4DSQ5	Protein transport protein SEC23	COPII-coated vesicle budding [GO:0090114];intracellular protein transport [GO:0006886]	zinc ion binding [GO:0008270]	COPII vesicle coat [GO:0030127];cytosol [GO:0005829];endoplasmic reticulum membrane [GO:0005789];Golgi membrane [GO:0000139]	COPII-coated vesicle budding [GO:0090114];intracellular protein transport [GO:0006886];zinc ion binding [GO:0008270];COPII vesicle coat [GO:0030127];cytosol [GO:0005829];endoplasmic reticulum membrane [GO:0005789];Golgi membrane [GO:0000139]
B5BUB5	Autoantigen La	RNA processing [GO:0006396]	RNA binding [GO:0003723]	nucleus [GO:0005634];ribonucleoprotein complex [GO:1990904]	RNA processing [GO:0006396];RNA binding [GO:0003723];nucleus [GO:0005634];ribonucleoprotein complex [GO:1990904]
B5BUD2	Replication factor C 2 isoform 1	DNA replication [GO:0006260]	ATP binding [GO:0005524];DNA binding [GO:0003677]		DNA replication [GO:0006260];ATP binding [GO:0005524];DNA binding [GO:0003677]
B5MBZ0	Echinoderm microtubule-associated protein-like 4
B5MDF5	GTP-binding nuclear protein Ran	nucleocytoplasmic transport [GO:0006913];protein transport [GO:0015031]	GTP binding [GO:0005525];GTPase activity [GO:0003924]	nucleus [GO:0005634]	nucleocytoplasmic transport [GO:0006913];protein transport [GO:0015031];GTP binding [GO:0005525];GTPase activity [GO:0003924];nucleus [GO:0005634]
B7Z2F4	T-complex protein 1 subunit delta	protein folding [GO:0006457]	ATP binding [GO:0005524];unfolded protein binding [GO:0051082]	cytoplasm [GO:0005737]	protein folding [GO:0006457];ATP binding [GO:0005524];unfolded protein binding [GO:0051082];cytoplasm [GO:0005737]
C9J6P4	Zinc finger CCCH-type antiviral protein 1		metal ion binding [GO:0046872];NAD+ ADP-ribosyltransferase activity [GO:0003950]	cytosol [GO:0005829]	metal ion binding [GO:0046872];NAD+ ADP-ribosyltransferase activity [GO:0003950];cytosol [GO:0005829]
C9JMB8	Dynamin-like 120 kDa protein, mitochondrial	apoptotic process [GO:0006915];mitochondrion organization [GO:0007005]	GTP binding [GO:0005525];GTPase activity [GO:0003924]	mitochondrion [GO:0005739]	apoptotic process [GO:0006915];mitochondrion organization [GO:0007005];GTP binding [GO:0005525];GTPase activity [GO:0003924];mitochondrion [GO:0005739]
D3DQ70	SERPINE1 mRNA binding protein 1, isoform CRA_d		mRNA 3'-UTR binding [GO:0003730]		mRNA 3'-UTR binding [GO:0003730]
E7EN19	Mitogen-activated protein kinase kinase kinase kinase 4		ATP binding [GO:0005524];protein kinase activity [GO:0004672]		ATP binding [GO:0005524];protein kinase activity [GO:0004672]
E9KL35	Epididymis tissue sperm binding protein Li 3a	negative regulation of hydrogen peroxide-induced neuron death [GO:1903208];negative regulation of translation [GO:0017148];pigmentation [GO:0043473];regulation of protein localization to plasma membrane [GO:1903076];translation [GO:0006412]	ion channel inhibitor activity [GO:0008200];protein kinase C binding [GO:0005080]	cytosol [GO:0005829];dendrite [GO:0030425];neuronal cell body [GO:0043025];nucleoplasm [GO:0005654];small ribosomal subunit [GO:0015935]	negative regulation of hydrogen peroxide-induced neuron death [GO:1903208];negative regulation of translation [GO:0017148];pigmentation [GO:0043473];regulation of protein localization to plasma membrane [GO:1903076];translation [GO:0006412];ion channel inhibitor activity [GO:0008200];protein kinase C binding [GO:0005080];cytosol [GO:0005829];dendrite [GO:0030425];neuronal cell body [GO:0043025];n…
E9PK59	N-terminal kinase-like protein		ATP binding [GO:0005524];protein kinase activity [GO:0004672]	cytosol [GO:0005829]	ATP binding [GO:0005524];protein kinase activity [GO:0004672];cytosol [GO:0005829]
F5GWA7	Prohibitin-2			membrane [GO:0016020]	membrane [GO:0016020]
F5H047	Cleavage and polyadenylation-specificity factor subunit 7		RNA binding [GO:0003723]	mRNA cleavage factor complex [GO:0005849]	RNA binding [GO:0003723];mRNA cleavage factor complex [GO:0005849]
F8J2B5	LIM domain only 7 protein	regulation of cell adhesion [GO:0030155];regulation of signaling [GO:0023051]	metal ion binding [GO:0046872]		regulation of cell adhesion [GO:0030155];regulation of signaling [GO:0023051];metal ion binding [GO:0046872]
G3V210	60S acidic ribosomal protein P0	ribosome biogenesis [GO:0042254]		ribosome [GO:0005840]	ribosome biogenesis [GO:0042254];ribosome [GO:0005840]
H0Y3V8	Sphingosine-1-phosphate lyase 1		catalytic activity [GO:0003824]		catalytic activity [GO:0003824]
H0Y612	E3 ubiquitin-protein ligase TRIM33		zinc ion binding [GO:0008270]		zinc ion binding [GO:0008270]
H3BRG4	Cytochrome b-c1 complex subunit 2, mitochondrial		metal ion binding [GO:0046872];metalloendopeptidase activity [GO:0004222]	mitochondrion [GO:0005739];nucleoplasm [GO:0005654]	metal ion binding [GO:0046872];metalloendopeptidase activity [GO:0004222];mitochondrion [GO:0005739];nucleoplasm [GO:0005654]
I3L1M4	Fatty aldehyde dehydrogenase		oxidoreductase activity, acting on the aldehyde or oxo group of donors, NAD or NADP as acceptor [GO:0016620]		oxidoreductase activity, acting on the aldehyde or oxo group of donors, NAD or NADP as acceptor [GO:0016620]
M0QZR4	Rho guanine nucleotide exchange factor 1	G protein-coupled receptor signaling pathway [GO:0007186];regulation of Rho protein signal transduction [GO:0035023]	G protein-coupled receptor binding [GO:0001664];GTPase activator activity [GO:0005096];Rho guanyl-nucleotide exchange factor activity [GO:0005089]	cytosol [GO:0005829];plasma membrane [GO:0005886]	G protein-coupled receptor signaling pathway [GO:0007186];regulation of Rho protein signal transduction [GO:0035023];G protein-coupled receptor binding [GO:0001664];GTPase activator activity [GO:0005096];Rho guanyl-nucleotide exchange factor activity [GO:0005089];cytosol [GO:0005829];plasma membrane [GO:0005886]
Q0D2M6	SRP72 protein	SRP-dependent cotranslational protein targeting to membrane [GO:0006614]		cell [GO:0005623]	SRP-dependent cotranslational protein targeting to membrane [GO:0006614];cell [GO:0005623]
Q2F839	Heat shock 70 kDa protein 9B		ATP binding [GO:0005524]		ATP binding [GO:0005524]
Q53GR7	Solute carrier family 25, member 13 (Citrin) variant		calcium ion binding [GO:0005509];transmembrane transporter activity [GO:0022857]	integral component of membrane [GO:0016021]	calcium ion binding [GO:0005509];transmembrane transporter activity [GO:0022857];integral component of membrane [GO:0016021]
Q53T09	Uncharacterized protein XRCC5	DNA recombination [GO:0006310];double-strand break repair via nonhomologous end joining [GO:0006303];telomere maintenance [GO:0000723]	ATP-dependent DNA helicase activity [GO:0004003];damaged DNA binding [GO:0003684];telomeric DNA binding [GO:0042162]	Ku70 [GO:0043564]	DNA recombination [GO:0006310];double-strand break repair via nonhomologous end joining [GO:0006303];telomere maintenance [GO:0000723];ATP-dependent DNA helicase activity [GO:0004003];damaged DNA binding [GO:0003684];telomeric DNA binding [GO:0042162];Ku70 [GO:0043564]
Q53XM7	VAMP (Vesicle-associated membrane protein)-associated protein B and C	cellular calcium ion homeostasis [GO:0006874];endoplasmic reticulum unfolded protein response [GO:0030968]		endoplasmic reticulum membrane [GO:0005789];Golgi apparatus [GO:0005794];integral component of membrane [GO:0016021]	cellular calcium ion homeostasis [GO:0006874];endoplasmic reticulum unfolded protein response [GO:0030968];endoplasmic reticulum membrane [GO:0005789];Golgi apparatus [GO:0005794];integral component of membrane [GO:0016021]
Q59GC1	Fragile X mental retardation 1 variant	regulation of translation [GO:0006417]	mRNA binding [GO:0003729]		regulation of translation [GO:0006417];mRNA binding [GO:0003729]
Q5T8U3	60S ribosomal protein L7a			ribosome [GO:0005840]	ribosome [GO:0005840]
Q6IBR0	Dolichyl-diphosphooligosaccharide--protein glycosyltransferase subunit 1	protein glycosylation [GO:0006486]	dolichyl-diphosphooligosaccharide-protein glycotransferase activity [GO:0004579]	endoplasmic reticulum membrane [GO:0005789];integral component of membrane [GO:0016021]	protein glycosylation [GO:0006486];dolichyl-diphosphooligosaccharide-protein glycotransferase activity [GO:0004579];endoplasmic reticulum membrane [GO:0005789];integral component of membrane [GO:0016021]
Q86VG2	Splicing factor proline/glutamine-rich (Polypyrimidine tract binding protein associated)		RNA binding [GO:0003723]		RNA binding [GO:0003723]
Q96CA8	CDC2L2 protein		ATP binding [GO:0005524];protein kinase activity [GO:0004672]		ATP binding [GO:0005524];protein kinase activity [GO:0004672]
V9HVY1	Epididymis secretory sperm binding protein Li 78p	cellular response to interleukin-1 [GO:0071347];cellular response to leptin stimulus [GO:0044320];platelet activation [GO:0030168];protein polymerization [GO:0051258]	signaling receptor binding [GO:0005102]	blood microparticle [GO:0072562];cell cortex [GO:0005938];endoplasmic reticulum [GO:0005783];fibrinogen complex [GO:0005577];synapse [GO:0045202]	cellular response to interleukin-1 [GO:0071347];cellular response to leptin stimulus [GO:0044320];platelet activation [GO:0030168];protein polymerization [GO:0051258];signaling receptor binding [GO:0005102];blood microparticle [GO:0072562];cell cortex [GO:0005938];endoplasmic reticulum [GO:0005783];fibrinogen complex [GO:0005577];synapse [GO:0045202]
V9HVY3	Protein disulfide-isomerase	cell redox homeostasis [GO:0045454];cellular response to interleukin-7 [GO:0098761];positive regulation of extrinsic apoptotic signaling pathway [GO:2001238]	protein disulfide isomerase activity [GO:0003756]	cell surface [GO:0009986];endoplasmic reticulum [GO:0005783]	cell redox homeostasis [GO:0045454];cellular response to interleukin-7 [GO:0098761];positive regulation of extrinsic apoptotic signaling pathway [GO:2001238];protein disulfide isomerase activity [GO:0003756];cell surface [GO:0009986];endoplasmic reticulum [GO:0005783]
Q71DI3	Histone H3.2	blood coagulation [GO:0007596];cellular protein metabolic process [GO:0044267];chromatin organization [GO:0006325];chromatin silencing at rDNA [GO:0000183];interleukin-7-mediated signaling pathway [GO:0038111];negative regulation of gene expression, epigenetic [GO:0045814];nucleosome assembly [GO:0006334];regulation of gene silencing by miRNA [GO:0060964];regulation of megakaryocyte differentiati…	nucleosomal DNA binding [GO:0031492];protein heterodimerization activity [GO:0046982]	extracellular exosome [GO:0070062];extracellular region [GO:0005576];nucleoplasm [GO:0005654];nucleosome [GO:0000786];nucleus [GO:0005634]	blood coagulation [GO:0007596];cellular protein metabolic process [GO:0044267];chromatin organization [GO:0006325];chromatin silencing at rDNA [GO:0000183];interleukin-7-mediated signaling pathway [GO:0038111];negative regulation of gene expression, epigenetic [GO:0045814];nucleosome assembly [GO:0006334];regulation of gene silencing by miRNA [GO:0060964];regulation of megakaryocyte differentiati…
P62081	40S ribosomal protein S7	cell differentiation [GO:0030154];negative regulation of ubiquitin protein ligase activity [GO:1904667];negative regulation of ubiquitin-dependent protein catabolic process [GO:2000059];neural tube closure [GO:0001843];nuclear-transcribed mRNA catabolic process, nonsense-mediated decay [GO:0000184];positive regulation of gene expression [GO:0010628];positive regulation of intrinsic apoptotic sign…	mRNA 3'-UTR binding [GO:0003730];mRNA 5'-UTR binding [GO:0048027];poly(U) RNA binding [GO:0008266];protein kinase binding [GO:0019901];RNA binding [GO:0003723];structural constituent of ribosome [GO:0003735];ubiquitin ligase inhibitor activity [GO:1990948]	cytosol [GO:0005829];cytosolic small ribosomal subunit [GO:0022627];focal adhesion [GO:0005925];membrane [GO:0016020];microtubule organizing center [GO:0005815];nucleolus [GO:0005730];nucleoplasm [GO:0005654];nucleus [GO:0005634];protein-containing complex [GO:0032991];ribonucleoprotein complex [GO:1990904];ribosome [GO:0005840];small-subunit processome [GO:0032040];synapse [GO:0045202]	cell differentiation [GO:0030154];negative regulation of ubiquitin protein ligase activity [GO:1904667];negative regulation of ubiquitin-dependent protein catabolic process [GO:2000059];neural tube closure [GO:0001843];nuclear-transcribed mRNA catabolic process, nonsense-mediated decay [GO:0000184];positive regulation of gene expression [GO:0010628];positive regulation of intrinsic apoptotic sign…
Q01081	Splicing factor U2AF 35 kDa subunit	mRNA 3'-end processing [GO:0031124];mRNA export from nucleus [GO:0006406];mRNA processing [GO:0006397];mRNA splicing, via spliceosome [GO:0000398];RNA export from nucleus [GO:0006405];RNA splicing [GO:0008380]	metal ion binding [GO:0046872];pre-mRNA 3'-splice site binding [GO:0030628];RNA binding [GO:0003723];RS domain binding [GO:0050733]	Cajal body [GO:0015030];catalytic step 2 spliceosome [GO:0071013];nuclear speck [GO:0016607];nucleoplasm [GO:0005654];spliceosomal complex [GO:0005681];U2AF [GO:0089701]	mRNA 3'-end processing [GO:0031124];mRNA export from nucleus [GO:0006406];mRNA processing [GO:0006397];mRNA splicing, via spliceosome [GO:0000398];RNA export from nucleus [GO:0006405];RNA splicing [GO:0008380];metal ion binding [GO:0046872];pre-mRNA 3'-splice site binding [GO:0030628];RNA binding [GO:0003723];RS domain binding [GO:0050733];Cajal body [GO:0015030];catalytic step 2 spliceosome [GO:…
Q5QNW6	Histone H2B type 2-F	nucleosome assembly [GO:0006334]	DNA binding [GO:0003677];protein heterodimerization activity [GO:0046982]	cytosol [GO:0005829];extracellular exosome [GO:0070062];nucleoplasm [GO:0005654];nucleosome [GO:0000786];nucleus [GO:0005634]	nucleosome assembly [GO:0006334];DNA binding [GO:0003677];protein heterodimerization activity [GO:0046982];cytosol [GO:0005829];extracellular exosome [GO:0070062];nucleoplasm [GO:0005654];nucleosome [GO:0000786];nucleus [GO:0005634]
A0A024RDF3	Heterogeneous nuclear ribonucleoprotein D (AU-rich element RNA binding protein 1, 37kDa), isoform CRA_d	3'-UTR-mediated mRNA destabilization [GO:0061158];cellular response to amino acid stimulus [GO:0071230];cellular response to estradiol stimulus [GO:0071392];cellular response to nitric oxide [GO:0071732];cellular response to putrescine [GO:1904586];cerebellum development [GO:0021549];hepatocyte dedifferentiation [GO:1990828];liver development [GO:0001889];mRNA stabilization [GO:0048255];positive …	AT DNA binding [GO:0003680];chromatin binding [GO:0003682];histone deacetylase binding [GO:0042826];mRNA 3'-UTR AU-rich region binding [GO:0035925];transcription factor binding [GO:0008134]	cytosol [GO:0005829];nucleoplasm [GO:0005654];synapse [GO:0045202];viral nucleocapsid [GO:0019013]	3'-UTR-mediated mRNA destabilization [GO:0061158];cellular response to amino acid stimulus [GO:0071230];cellular response to estradiol stimulus [GO:0071392];cellular response to nitric oxide [GO:0071732];cellular response to putrescine [GO:1904586];cerebellum development [GO:0021549];hepatocyte dedifferentiation [GO:1990828];liver development [GO:0001889];mRNA stabilization [GO:0048255];positive …
A0A0S2Z5J4	Adaptor-related protein complex 3 beta 1 subunit isoform 1	anterograde synaptic vesicle transport [GO:0048490];antigen processing and presentation, exogenous lipid antigen via MHC class Ib [GO:0048007];blood coagulation [GO:0007596];positive regulation of NK T cell differentiation [GO:0051138];protein targeting to lysosome [GO:0006622];synaptic vesicle budding from endosome [GO:0016182]		AP-3 adaptor complex [GO:0030123];axon cytoplasm [GO:1904115];clathrin adaptor complex [GO:0030131];postsynapse [GO:0098794]	anterograde synaptic vesicle transport [GO:0048490];antigen processing and presentation, exogenous lipid antigen via MHC class Ib [GO:0048007];blood coagulation [GO:0007596];positive regulation of NK T cell differentiation [GO:0051138];protein targeting to lysosome [GO:0006622];synaptic vesicle budding from endosome [GO:0016182];AP-3 adaptor complex [GO:0030123];axon cytoplasm [GO:1904115];clathr…
B4DF70	cDNA FLJ60461, highly similar to Peroxiredoxin-2	cell redox homeostasis [GO:0045454]	antioxidant activity [GO:0016209];oxidoreductase activity [GO:0016491]	cell [GO:0005623]	cell redox homeostasis [GO:0045454];antioxidant activity [GO:0016209];oxidoreductase activity [GO:0016491];cell [GO:0005623]
F8VWH9	ADP-ribosylation factor GTPase-activating protein 1
Q53FM7	NADH dehydrogenase (Ubiquinone) Fe-S protein 3, 30kDa (NADH-coenzyme Q reductase) variant		NADH dehydrogenase (ubiquinone) activity [GO:0008137]		NADH dehydrogenase (ubiquinone) activity [GO:0008137]
Q5CAQ5	Epididymis secretory sperm binding protein	protein folding [GO:0006457]	ATP binding [GO:0005524];unfolded protein binding [GO:0051082]		protein folding [GO:0006457];ATP binding [GO:0005524];unfolded protein binding [GO:0051082]
Q5U0Q1	Ras-GTPase-activating protein SH3-domain-binding protein	negative regulation of canonical Wnt signaling pathway [GO:0090090]	mRNA binding [GO:0003729]	cytoplasmic stress granule [GO:0010494];cytosol [GO:0005829]	negative regulation of canonical Wnt signaling pathway [GO:0090090];mRNA binding [GO:0003729];cytoplasmic stress granule [GO:0010494];cytosol [GO:0005829]
A2RUS2	DENN domain-containing protein 3	cellular protein catabolic process [GO:0044257];endosome to lysosome transport [GO:0008333]	Rab guanyl-nucleotide exchange factor activity [GO:0017112]	cytosol [GO:0005829]	cellular protein catabolic process [GO:0044257];endosome to lysosome transport [GO:0008333];Rab guanyl-nucleotide exchange factor activity [GO:0017112];cytosol [GO:0005829]
O15164	Transcription intermediary factor 1-alpha	calcium ion homeostasis [GO:0055074];cellular response to estrogen stimulus [GO:0071391];negative regulation of cell population proliferation [GO:0008285];negative regulation of transcription, DNA-templated [GO:0045892];positive regulation of transcription, DNA-templated [GO:0045893];protein autophosphorylation [GO:0046777];protein catabolic process [GO:0030163];protein ubiquitination [GO:0016567…	chromatin binding [GO:0003682];estrogen response element binding [GO:0034056];lysine-acetylated histone binding [GO:0070577];nuclear receptor binding [GO:0016922];p53 binding [GO:0002039];protein tyrosine kinase activity [GO:0004713];signaling receptor binding [GO:0005102];transcription coactivator activity [GO:0003713];ubiquitin protein ligase activity [GO:0061630];ubiquitin-protein transferase …	cytosol [GO:0005829];nuclear euchromatin [GO:0005719];nucleoplasm [GO:0005654];nucleus [GO:0005634];perichromatin fibrils [GO:0005726]	calcium ion homeostasis [GO:0055074];cellular response to estrogen stimulus [GO:0071391];negative regulation of cell population proliferation [GO:0008285];negative regulation of transcription, DNA-templated [GO:0045892];positive regulation of transcription, DNA-templated [GO:0045893];protein autophosphorylation [GO:0046777];protein catabolic process [GO:0030163];protein ubiquitination [GO:0016567…
O43809	Cleavage and polyadenylation specificity factor subunit 5	cell differentiation [GO:0030154];messenger ribonucleoprotein complex assembly [GO:1990120];mRNA 3'-end processing [GO:0031124];mRNA alternative polyadenylation [GO:0110104];mRNA polyadenylation [GO:0006378];mRNA processing [GO:0006397];mRNA splicing, via spliceosome [GO:0000398];positive regulation of mRNA cleavage [GO:0031439];positive regulation of mRNA polyadenylation [GO:1900365];positive re…	AU-rich element binding [GO:0017091];chromatin binding [GO:0003682];histone deacetylase binding [GO:0042826];hydrolase activity [GO:0016787];identical protein binding [GO:0042802];mRNA binding [GO:0003729];protein homodimerization activity [GO:0042803];RNA binding [GO:0003723]	centrosome [GO:0005813];cytoplasm [GO:0005737];microtubule organizing center [GO:0005815];mRNA cleavage and polyadenylation specificity factor complex [GO:0005847];mRNA cleavage factor complex [GO:0005849];nuclear body [GO:0016604];nucleoplasm [GO:0005654];nucleus [GO:0005634];paraspeckles [GO:0042382]	cell differentiation [GO:0030154];messenger ribonucleoprotein complex assembly [GO:1990120];mRNA 3'-end processing [GO:0031124];mRNA alternative polyadenylation [GO:0110104];mRNA polyadenylation [GO:0006378];mRNA processing [GO:0006397];mRNA splicing, via spliceosome [GO:0000398];positive regulation of mRNA cleavage [GO:0031439];positive regulation of mRNA polyadenylation [GO:1900365];positive re…
O60828	Polyglutamine-binding protein 1	activation of innate immune response [GO:0002218];alternative mRNA splicing, via spliceosome [GO:0000380];cellular response to exogenous dsRNA [GO:0071360];defense response to virus [GO:0051607];innate immune response [GO:0045087];mRNA splicing, via spliceosome [GO:0000398];neuron projection development [GO:0031175];positive regulation of defense response to virus by host [GO:0002230];positive re…	DNA binding [GO:0003677];double-stranded DNA binding [GO:0003690];ribonucleoprotein complex binding [GO:0043021];transcription coactivator activity [GO:0003713]	cytoplasmic stress granule [GO:0010494];cytosol [GO:0005829];neuronal ribonucleoprotein granule [GO:0071598];nuclear speck [GO:0016607];nucleoplasm [GO:0005654];nucleus [GO:0005634]	activation of innate immune response [GO:0002218];alternative mRNA splicing, via spliceosome [GO:0000380];cellular response to exogenous dsRNA [GO:0071360];defense response to virus [GO:0051607];innate immune response [GO:0045087];mRNA splicing, via spliceosome [GO:0000398];neuron projection development [GO:0031175];positive regulation of defense response to virus by host [GO:0002230];positive re…
O60885	Bromodomain-containing protein 4	cellular response to DNA damage stimulus [GO:0006974];chromatin organization [GO:0006325];chromatin remodeling [GO:0006338];negative regulation of DNA damage checkpoint [GO:2000002];positive regulation of G2/M transition of mitotic cell cycle [GO:0010971];positive regulation of histone H3-K36 trimethylation [GO:2001255];positive regulation of I-kappaB kinase/NF-kappaB signaling [GO:0043123];posit…	chromatin binding [GO:0003682];enzyme binding [GO:0019899];lysine-acetylated histone binding [GO:0070577];P-TEFb complex binding [GO:0106140];p53 binding [GO:0002039];RNA polymerase II C-terminal domain binding [GO:0099122];RNA polymerase II CTD heptapeptide repeat kinase activity [GO:0008353];transcription regulator recruiting activity [GO:0001134]	chromosome [GO:0005694];condensed nuclear chromosome [GO:0000794];cytosol [GO:0005829];nucleoplasm [GO:0005654];nucleus [GO:0005634]	cellular response to DNA damage stimulus [GO:0006974];chromatin organization [GO:0006325];chromatin remodeling [GO:0006338];negative regulation of DNA damage checkpoint [GO:2000002];positive regulation of G2/M transition of mitotic cell cycle [GO:0010971];positive regulation of histone H3-K36 trimethylation [GO:2001255];positive regulation of I-kappaB kinase/NF-kappaB signaling [GO:0043123];posit…
O75569	Interferon-inducible double-stranded RNA-dependent protein kinase activator A	cellular response to oxidative stress [GO:0034599];immune response [GO:0006955];middle ear morphogenesis [GO:0042474];miRNA metabolic process [GO:0010586];negative regulation of cell population proliferation [GO:0008285];outer ear morphogenesis [GO:0042473];positive regulation of intrinsic apoptotic signaling pathway [GO:2001244];pre-miRNA processing [GO:0031054];production of miRNAs involved in …	double-stranded RNA binding [GO:0003725];enzyme activator activity [GO:0008047];enzyme binding [GO:0019899];identical protein binding [GO:0042802];pre-miRNA binding [GO:0070883];protein homodimerization activity [GO:0042803];RNA binding [GO:0003723]	cytoplasm [GO:0005737];cytosol [GO:0005829];membrane [GO:0016020];nucleoplasm [GO:0005654];perinuclear region of cytoplasm [GO:0048471];RISC-loading complex [GO:0070578]	cellular response to oxidative stress [GO:0034599];immune response [GO:0006955];middle ear morphogenesis [GO:0042474];miRNA metabolic process [GO:0010586];negative regulation of cell population proliferation [GO:0008285];outer ear morphogenesis [GO:0042473];positive regulation of intrinsic apoptotic signaling pathway [GO:2001244];pre-miRNA processing [GO:0031054];production of miRNAs involved in …
O75909	Cyclin-K	cell cycle [GO:0007049];cell division [GO:0051301];cellular response to DNA damage stimulus [GO:0006974];negative regulation by host of viral genome replication [GO:0044828];negative regulation of cell cycle arrest [GO:0071157];positive regulation of DNA-templated transcription, elongation [GO:0032786];positive regulation of phosphorylation of RNA polymerase II C-terminal domain serine 2 residues…	cyclin-dependent protein serine/threonine kinase activator activity [GO:0061575];cyclin-dependent protein serine/threonine kinase activity [GO:0004693];cyclin-dependent protein serine/threonine kinase regulator activity [GO:0016538];protein kinase binding [GO:0019901];protein serine/threonine kinase activity [GO:0004674];RNA polymerase II CTD heptapeptide repeat kinase activity [GO:0008353]	cyclin K-CDK12 complex [GO:0002944];cyclin K-CDK13 complex [GO:0002945];cyclin/CDK positive transcription elongation factor complex [GO:0008024];nucleoplasm [GO:0005654];nucleus [GO:0005634]	cell cycle [GO:0007049];cell division [GO:0051301];cellular response to DNA damage stimulus [GO:0006974];negative regulation by host of viral genome replication [GO:0044828];negative regulation of cell cycle arrest [GO:0071157];positive regulation of DNA-templated transcription, elongation [GO:0032786];positive regulation of phosphorylation of RNA polymerase II C-terminal domain serine 2 residues…
O75937	DnaJ homolog subfamily C member 8	mRNA splicing, via spliceosome [GO:0000398]	Hsp70 protein binding [GO:0030544]	cytosol [GO:0005829];intercellular bridge [GO:0045171];nucleoplasm [GO:0005654];nucleus [GO:0005634]	mRNA splicing, via spliceosome [GO:0000398];Hsp70 protein binding [GO:0030544];cytosol [GO:0005829];intercellular bridge [GO:0045171];nucleoplasm [GO:0005654];nucleus [GO:0005634]
O95433	Activator of 90 kDa heat shock protein ATPase homolog 1	positive regulation of ATPase activity [GO:0032781]	ATPase activator activity [GO:0001671];cadherin binding [GO:0045296];chaperone binding [GO:0051087];Hsp90 protein binding [GO:0051879]	cytosol [GO:0005829];endoplasmic reticulum [GO:0005783];extracellular exosome [GO:0070062]	positive regulation of ATPase activity [GO:0032781];ATPase activator activity [GO:0001671];cadherin binding [GO:0045296];chaperone binding [GO:0051087];Hsp90 protein binding [GO:0051879];cytosol [GO:0005829];endoplasmic reticulum [GO:0005783];extracellular exosome [GO:0070062]
P04181	Ornithine aminotransferase, mitochondrial	arginine catabolic process to glutamate [GO:0019544];arginine catabolic process to proline via ornithine [GO:0010121];cellular amino acid biosynthetic process [GO:0008652];L-proline biosynthetic process [GO:0055129];protein hexamerization [GO:0034214];visual perception [GO:0007601]	ornithine-oxo-acid transaminase activity [GO:0004587];pyridoxal phosphate binding [GO:0030170]	cytoplasm [GO:0005737];mitochondrial matrix [GO:0005759];mitochondrion [GO:0005739];nucleoplasm [GO:0005654]	arginine catabolic process to glutamate [GO:0019544];arginine catabolic process to proline via ornithine [GO:0010121];cellular amino acid biosynthetic process [GO:0008652];L-proline biosynthetic process [GO:0055129];protein hexamerization [GO:0034214];visual perception [GO:0007601];ornithine-oxo-acid transaminase activity [GO:0004587];pyridoxal phosphate binding [GO:0030170];cytoplasm [GO:0005737…
P06493	Cyclin-dependent kinase 1	activation of MAPK activity [GO:0000187];anaphase-promoting complex-dependent catabolic process [GO:0031145];animal organ regeneration [GO:0031100];apoptotic process [GO:0006915];cell aging [GO:0007569];cell division [GO:0051301];cell migration [GO:0016477];cell population proliferation [GO:0008283];cellular response to hydrogen peroxide [GO:0070301];centrosome cycle [GO:0007098];chromosome conde…	ATP binding [GO:0005524];chromatin binding [GO:0003682];cyclin binding [GO:0030332];cyclin-dependent protein kinase activity [GO:0097472];cyclin-dependent protein serine/threonine kinase activity [GO:0004693];histone kinase activity [GO:0035173];Hsp70 protein binding [GO:0030544];protein kinase activity [GO:0004672];protein serine/threonine kinase activity [GO:0004674];RNA polymerase II CTD hepta…	centrosome [GO:0005813];cyclin B1-CDK1 complex [GO:0097125];cyclin-dependent protein kinase holoenzyme complex [GO:0000307];cytoplasm [GO:0005737];cytosol [GO:0005829];endoplasmic reticulum membrane [GO:0005789];extracellular exosome [GO:0070062];membrane [GO:0016020];midbody [GO:0030496];mitochondrial matrix [GO:0005759];mitochondrion [GO:0005739];mitotic spindle [GO:0072686];nuclear chromosome,…	activation of MAPK activity [GO:0000187];anaphase-promoting complex-dependent catabolic process [GO:0031145];animal organ regeneration [GO:0031100];apoptotic process [GO:0006915];cell aging [GO:0007569];cell division [GO:0051301];cell migration [GO:0016477];cell population proliferation [GO:0008283];cellular response to hydrogen peroxide [GO:0070301];centrosome cycle [GO:0007098];chromosome conde…
P07737	Profilin-1	actin cytoskeleton organization [GO:0030036];modification of postsynaptic actin cytoskeleton [GO:0098885];negative regulation of actin filament bundle assembly [GO:0032232];negative regulation of actin filament polymerization [GO:0030837];negative regulation of stress fiber assembly [GO:0051497];neural tube closure [GO:0001843];positive regulation of actin filament bundle assembly [GO:0032233];po…	actin binding [GO:0003779];actin monomer binding [GO:0003785];adenyl-nucleotide exchange factor activity [GO:0000774];cadherin binding [GO:0045296];phosphatidylinositol-4,5-bisphosphate binding [GO:0005546];proline-rich region binding [GO:0070064];Rho GTPase binding [GO:0017048];RNA binding [GO:0003723]	blood microparticle [GO:0072562];cell cortex [GO:0005938];cytoplasm [GO:0005737];cytoskeleton [GO:0005856];cytosol [GO:0005829];extracellular exosome [GO:0070062];focal adhesion [GO:0005925];glutamatergic synapse [GO:0098978];membrane [GO:0016020];nucleus [GO:0005634]	actin cytoskeleton organization [GO:0030036];modification of postsynaptic actin cytoskeleton [GO:0098885];negative regulation of actin filament bundle assembly [GO:0032232];negative regulation of actin filament polymerization [GO:0030837];negative regulation of stress fiber assembly [GO:0051497];neural tube closure [GO:0001843];positive regulation of actin filament bundle assembly [GO:0032233];po…
P10412	Histone H1.4	chromosome condensation [GO:0030261];histone H3-K27 trimethylation [GO:0098532];histone H3-K4 trimethylation [GO:0080182];negative regulation of chromatin silencing [GO:0031936];negative regulation of DNA recombination [GO:0045910];negative regulation of transcription by RNA polymerase II [GO:0000122];nucleosome assembly [GO:0006334];nucleosome positioning [GO:0016584];regulation of transcription…	ADP binding [GO:0043531];AMP binding [GO:0016208];ATP binding [GO:0005524];calcium ion binding [GO:0005509];chromatin DNA binding [GO:0031490];dATP binding [GO:0032564];double-stranded DNA binding [GO:0003690];GTP binding [GO:0005525];nucleosomal DNA binding [GO:0031492];RNA binding [GO:0003723]	nuclear heterochromatin [GO:0005720];nuclear nucleosome [GO:0000788];nucleus [GO:0005634]	chromosome condensation [GO:0030261];histone H3-K27 trimethylation [GO:0098532];histone H3-K4 trimethylation [GO:0080182];negative regulation of chromatin silencing [GO:0031936];negative regulation of DNA recombination [GO:0045910];negative regulation of transcription by RNA polymerase II [GO:0000122];nucleosome assembly [GO:0006334];nucleosome positioning [GO:0016584];regulation of transcription…
P14868	Aspartate--tRNA ligase, cytoplasmic	aspartyl-tRNA aminoacylation [GO:0006422];protein-containing complex assembly [GO:0065003];translation [GO:0006412];tRNA aminoacylation for protein translation [GO:0006418]	aminoacylase activity [GO:0004046];aspartate-tRNA ligase activity [GO:0004815];ATP binding [GO:0005524];RNA binding [GO:0003723]	aminoacyl-tRNA synthetase multienzyme complex [GO:0017101];cytoplasm [GO:0005737];cytosol [GO:0005829];extracellular exosome [GO:0070062];membrane [GO:0016020];synapse [GO:0045202]	aspartyl-tRNA aminoacylation [GO:0006422];protein-containing complex assembly [GO:0065003];translation [GO:0006412];tRNA aminoacylation for protein translation [GO:0006418];aminoacylase activity [GO:0004046];aspartate-tRNA ligase activity [GO:0004815];ATP binding [GO:0005524];RNA binding [GO:0003723];aminoacyl-tRNA synthetase multienzyme complex [GO:0017101];cytoplasm [GO:0005737];cytosol [GO:000…
P30566	Adenylosuccinate lyase	'de novo' AMP biosynthetic process [GO:0044208];'de novo' IMP biosynthetic process [GO:0006189];aerobic respiration [GO:0009060];AMP biosynthetic process [GO:0006167];protein tetramerization [GO:0051262];purine nucleotide biosynthetic process [GO:0006164];purine ribonucleoside monophosphate biosynthetic process [GO:0009168];response to hypoxia [GO:0001666];response to muscle activity [GO:0014850]…	(S)-2-(5-amino-1-(5-phospho-D-ribosyl)imidazole-4-carboxamido)succinate AMP-lyase (fumarate-forming) activity [GO:0070626];N6-(1,2-dicarboxyethyl)AMP AMP-lyase (fumarate-forming) activity [GO:0004018]	cytosol [GO:0005829]	'de novo' AMP biosynthetic process [GO:0044208];'de novo' IMP biosynthetic process [GO:0006189];aerobic respiration [GO:0009060];AMP biosynthetic process [GO:0006167];protein tetramerization [GO:0051262];purine nucleotide biosynthetic process [GO:0006164];purine ribonucleoside monophosphate biosynthetic process [GO:0009168];response to hypoxia [GO:0001666];response to muscle activity [GO:0014850]…
P31689	DnaJ homolog subfamily A member 1	androgen receptor signaling pathway [GO:0030521];DNA damage response, detection of DNA damage [GO:0042769];flagellated sperm motility [GO:0030317];negative regulation of apoptotic process [GO:0043066];negative regulation of establishment of protein localization to mitochondrion [GO:1903748];negative regulation of JUN kinase activity [GO:0043508];negative regulation of nitrosative stress-induced i…	ATP binding [GO:0005524];ATPase activator activity [GO:0001671];C3HC4-type RING finger domain binding [GO:0055131];chaperone binding [GO:0051087];G protein-coupled receptor binding [GO:0001664];Hsp70 protein binding [GO:0030544];low-density lipoprotein particle receptor binding [GO:0050750];metal ion binding [GO:0046872];Tat protein binding [GO:0030957];ubiquitin protein ligase binding [GO:003162…	cytoplasmic side of endoplasmic reticulum membrane [GO:0098554];cytosol [GO:0005829];extracellular exosome [GO:0070062];membrane [GO:0016020];microtubule cytoskeleton [GO:0015630];mitochondrion [GO:0005739];nucleus [GO:0005634];perinuclear region of cytoplasm [GO:0048471]	androgen receptor signaling pathway [GO:0030521];DNA damage response, detection of DNA damage [GO:0042769];flagellated sperm motility [GO:0030317];negative regulation of apoptotic process [GO:0043066];negative regulation of establishment of protein localization to mitochondrion [GO:1903748];negative regulation of JUN kinase activity [GO:0043508];negative regulation of nitrosative stress-induced i…
P33897	ATP-binding cassette sub-family D member 1	alpha-linolenic acid metabolic process [GO:0036109];fatty acid beta-oxidation [GO:0006635];fatty acid beta-oxidation using acyl-CoA oxidase [GO:0033540];fatty acid elongation [GO:0030497];fatty acid homeostasis [GO:0055089];linoleic acid metabolic process [GO:0043651];long-chain fatty acid catabolic process [GO:0042758];long-chain fatty acid import into peroxisome [GO:0015910];myelin maintenance …	ADP binding [GO:0043531];ATP binding [GO:0005524];ATPase activity [GO:0016887];ATPase activity, coupled to transmembrane movement of substances [GO:0042626];enzyme binding [GO:0019899];fatty-acyl-CoA transmembrane transporter activity [GO:0015607];identical protein binding [GO:0042802];long-chain fatty acid transporter activity [GO:0005324];protein homodimerization activity [GO:0042803];transport…	cytoplasm [GO:0005737];cytosol [GO:0005829];endoplasmic reticulum membrane [GO:0005789];integral component of peroxisomal membrane [GO:0005779];lysosomal membrane [GO:0005765];membrane [GO:0016020];mitochondrial membrane [GO:0031966];perinuclear region of cytoplasm [GO:0048471];peroxisomal membrane [GO:0005778];peroxisome [GO:0005777]	alpha-linolenic acid metabolic process [GO:0036109];fatty acid beta-oxidation [GO:0006635];fatty acid beta-oxidation using acyl-CoA oxidase [GO:0033540];fatty acid elongation [GO:0030497];fatty acid homeostasis [GO:0055089];linoleic acid metabolic process [GO:0043651];long-chain fatty acid catabolic process [GO:0042758];long-chain fatty acid import into peroxisome [GO:0015910];myelin maintenance …
P42167	Lamina-associated polypeptide 2, isoforms beta/gamma		DNA binding [GO:0003677];lamin binding [GO:0005521]	cytoplasm [GO:0005737];integral component of membrane [GO:0016021];membrane [GO:0016020];nuclear envelope [GO:0005635];nuclear inner membrane [GO:0005637];nuclear membrane [GO:0031965];nucleus [GO:0005634]	DNA binding [GO:0003677];lamin binding [GO:0005521];cytoplasm [GO:0005737];integral component of membrane [GO:0016021];membrane [GO:0016020];nuclear envelope [GO:0005635];nuclear inner membrane [GO:0005637];nuclear membrane [GO:0031965];nucleus [GO:0005634]
P55072	Transitional endoplasmic reticulum ATPase	activation of cysteine-type endopeptidase activity involved in apoptotic process [GO:0006919];aggresome assembly [GO:0070842];ATP metabolic process [GO:0046034];autophagosome maturation [GO:0097352];autophagy [GO:0006914];cellular response to arsenite ion [GO:1903843];cellular response to DNA damage stimulus [GO:0006974];cellular response to heat [GO:0034605];DNA repair [GO:0006281];double-strand…	ADP binding [GO:0043531];ATP binding [GO:0005524];ATPase activity [GO:0016887];BAT3 complex binding [GO:1904288];deubiquitinase activator activity [GO:0035800];identical protein binding [GO:0042802];K48-linked polyubiquitin modification-dependent protein binding [GO:0036435];lipid binding [GO:0008289];MHC class I protein binding [GO:0042288];polyubiquitin modification-dependent protein binding [G…	ATPase complex [GO:1904949];azurophil granule lumen [GO:0035578];cytoplasm [GO:0005737];cytoplasmic stress granule [GO:0010494];cytosol [GO:0005829];Derlin-1 retrotranslocation complex [GO:0036513];endoplasmic reticulum [GO:0005783];endoplasmic reticulum membrane [GO:0005789];extracellular exosome [GO:0070062];extracellular region [GO:0005576];ficolin-1-rich granule lumen [GO:1904813];glutamaterg…	activation of cysteine-type endopeptidase activity involved in apoptotic process [GO:0006919];aggresome assembly [GO:0070842];ATP metabolic process [GO:0046034];autophagosome maturation [GO:0097352];autophagy [GO:0006914];cellular response to arsenite ion [GO:1903843];cellular response to DNA damage stimulus [GO:0006974];cellular response to heat [GO:0034605];DNA repair [GO:0006281];double-strand…
P62753	40S ribosomal protein S6	glucose homeostasis [GO:0042593];nuclear-transcribed mRNA catabolic process, nonsense-mediated decay [GO:0000184];positive regulation of apoptotic process [GO:0043065];ribosomal small subunit biogenesis [GO:0042274];rRNA processing [GO:0006364];SRP-dependent cotranslational protein targeting to membrane [GO:0006614];TOR signaling [GO:0031929];translation [GO:0006412];translational initiation [GO:…	protein kinase binding [GO:0019901];RNA binding [GO:0003723];structural constituent of ribosome [GO:0003735]	cell body [GO:0044297];cytoplasmic ribonucleoprotein granule [GO:0036464];cytosol [GO:0005829];cytosolic small ribosomal subunit [GO:0022627];dendrite [GO:0030425];endoplasmic reticulum [GO:0005783];membrane [GO:0016020];nucleolus [GO:0005730];nucleoplasm [GO:0005654];nucleus [GO:0005634];ribonucleoprotein complex [GO:1990904];small ribosomal subunit [GO:0015935]	glucose homeostasis [GO:0042593];nuclear-transcribed mRNA catabolic process, nonsense-mediated decay [GO:0000184];positive regulation of apoptotic process [GO:0043065];ribosomal small subunit biogenesis [GO:0042274];rRNA processing [GO:0006364];SRP-dependent cotranslational protein targeting to membrane [GO:0006614];TOR signaling [GO:0031929];translation [GO:0006412];translational initiation [GO:…
P63151	Serine/threonine-protein phosphatase 2A 55 kDa regulatory subunit B alpha isoform	G2/M transition of mitotic cell cycle [GO:0000086];mitotic cell cycle [GO:0000278];nuclear-transcribed mRNA catabolic process, nonsense-mediated decay [GO:0000184];peptidyl-serine dephosphorylation [GO:0070262];protein dephosphorylation [GO:0006470];response to morphine [GO:0043278]	protein phosphatase 2A binding [GO:0051721];protein phosphatase regulator activity [GO:0019888];protein serine/threonine phosphatase activity [GO:0004722];protein-containing complex binding [GO:0044877];tau protein binding [GO:0048156]	cytosol [GO:0005829];glutamatergic synapse [GO:0098978];nucleoplasm [GO:0005654];protein phosphatase type 2A complex [GO:0000159]	G2/M transition of mitotic cell cycle [GO:0000086];mitotic cell cycle [GO:0000278];nuclear-transcribed mRNA catabolic process, nonsense-mediated decay [GO:0000184];peptidyl-serine dephosphorylation [GO:0070262];protein dephosphorylation [GO:0006470];response to morphine [GO:0043278];protein phosphatase 2A binding [GO:0051721];protein phosphatase regulator activity [GO:0019888];protein serine/thre…
P68431	Histone H3.1	blood coagulation [GO:0007596];cellular protein metabolic process [GO:0044267];chromatin organization [GO:0006325];chromatin silencing at rDNA [GO:0000183];DNA replication-dependent nucleosome assembly [GO:0006335];interleukin-7-mediated signaling pathway [GO:0038111];negative regulation of gene expression, epigenetic [GO:0045814];nucleosome assembly [GO:0006334];protein heterotetramerization [GO…	cadherin binding [GO:0045296];nucleosomal DNA binding [GO:0031492];protein heterodimerization activity [GO:0046982]	extracellular exosome [GO:0070062];extracellular region [GO:0005576];membrane [GO:0016020];nuclear chromosome [GO:0000228];nuclear nucleosome [GO:0000788];nucleoplasm [GO:0005654];nucleosome [GO:0000786];nucleus [GO:0005634];protein-containing complex [GO:0032991]	blood coagulation [GO:0007596];cellular protein metabolic process [GO:0044267];chromatin organization [GO:0006325];chromatin silencing at rDNA [GO:0000183];DNA replication-dependent nucleosome assembly [GO:0006335];interleukin-7-mediated signaling pathway [GO:0038111];negative regulation of gene expression, epigenetic [GO:0045814];nucleosome assembly [GO:0006334];protein heterotetramerization [GO…
Q03252	Lamin-B2		structural molecule activity [GO:0005198]	lamin filament [GO:0005638];nuclear inner membrane [GO:0005637];nuclear membrane [GO:0031965]	structural molecule activity [GO:0005198];lamin filament [GO:0005638];nuclear inner membrane [GO:0005637];nuclear membrane [GO:0031965]
Q12873	Chromodomain-helicase-DNA-binding protein 3	centrosome cycle [GO:0007098];chromatin assembly or disassembly [GO:0006333];regulation of transcription by RNA polymerase II [GO:0006357];regulation of transcription, DNA-templated [GO:0006355];spindle organization [GO:0007051]	ATP binding [GO:0005524];ATP-dependent DNA helicase activity [GO:0004003];DNA binding [GO:0003677];helicase activity [GO:0004386];histone deacetylase activity [GO:0004407];RNA binding [GO:0003723];zinc ion binding [GO:0008270]	centrosome [GO:0005813];cytoplasm [GO:0005737];microtubule organizing center [GO:0005815];nucleolus [GO:0005730];nucleoplasm [GO:0005654];nucleus [GO:0005634];NuRD complex [GO:0016581]	centrosome cycle [GO:0007098];chromatin assembly or disassembly [GO:0006333];regulation of transcription by RNA polymerase II [GO:0006357];regulation of transcription, DNA-templated [GO:0006355];spindle organization [GO:0007051];ATP binding [GO:0005524];ATP-dependent DNA helicase activity [GO:0004003];DNA binding [GO:0003677];helicase activity [GO:0004386];histone deacetylase activity [GO:0004407…
Q13263	Transcription intermediary factor 1-beta	chromatin organization [GO:0006325];convergent extension involved in axis elongation [GO:0060028];DNA methylation involved in embryo development [GO:0043045];DNA repair [GO:0006281];embryo implantation [GO:0007566];embryonic placenta morphogenesis [GO:0060669];epithelial to mesenchymal transition [GO:0001837];innate immune response [GO:0045087];negative regulation of DNA demethylation [GO:1901536…	chromatin binding [GO:0003682];chromo shadow domain binding [GO:0070087];DNA binding [GO:0003677];Krueppel-associated box domain binding [GO:0035851];promoter-specific chromatin binding [GO:1990841];protein kinase activity [GO:0004672];RNA binding [GO:0003723];sequence-specific DNA binding [GO:0043565];SUMO transferase activity [GO:0019789];transcription coactivator activity [GO:0003713];transcri…	chromatin [GO:0000785];nuclear euchromatin [GO:0005719];nuclear heterochromatin [GO:0005720];nucleoplasm [GO:0005654];nucleus [GO:0005634];RNA polymerase II transcription factor complex [GO:0090575]	chromatin organization [GO:0006325];convergent extension involved in axis elongation [GO:0060028];DNA methylation involved in embryo development [GO:0043045];DNA repair [GO:0006281];embryo implantation [GO:0007566];embryonic placenta morphogenesis [GO:0060669];epithelial to mesenchymal transition [GO:0001837];innate immune response [GO:0045087];negative regulation of DNA demethylation [GO:1901536…
Q14696	LRP chaperone MESD	mesoderm development [GO:0007498];phagocytosis [GO:0006909];positive regulation of skeletal muscle acetylcholine-gated channel clustering [GO:1904395];protein folding [GO:0006457];protein localization to cell surface [GO:0034394];Wnt signaling pathway [GO:0016055]	identical protein binding [GO:0042802];low-density lipoprotein particle receptor binding [GO:0050750]	endoplasmic reticulum [GO:0005783];plasma membrane [GO:0005886]	mesoderm development [GO:0007498];phagocytosis [GO:0006909];positive regulation of skeletal muscle acetylcholine-gated channel clustering [GO:1904395];protein folding [GO:0006457];protein localization to cell surface [GO:0034394];Wnt signaling pathway [GO:0016055];identical protein binding [GO:0042802];low-density lipoprotein particle receptor binding [GO:0050750];endoplasmic reticulum [GO:000578…
Q15056	Eukaryotic translation initiation factor 4H	cytoplasmic translation [GO:0002181];developmental growth [GO:0048589];eukaryotic translation initiation factor 4F complex assembly [GO:0097010];formation of translation preinitiation complex [GO:0001731];regulation of translational initiation [GO:0006446];sexual reproduction [GO:0019953];translational initiation [GO:0006413];viral process [GO:0016032]	cadherin binding [GO:0045296];ribosomal small subunit binding [GO:0043024];RNA binding [GO:0003723];RNA strand annealing activity [GO:0033592];RNA strand-exchange activity [GO:0034057];translation factor activity, RNA binding [GO:0008135];translation initiation factor activity [GO:0003743]	cytosol [GO:0005829];eukaryotic translation initiation factor 4F complex [GO:0016281];membrane [GO:0016020];perinuclear region of cytoplasm [GO:0048471];polysome [GO:0005844]	cytoplasmic translation [GO:0002181];developmental growth [GO:0048589];eukaryotic translation initiation factor 4F complex assembly [GO:0097010];formation of translation preinitiation complex [GO:0001731];regulation of translational initiation [GO:0006446];sexual reproduction [GO:0019953];translational initiation [GO:0006413];viral process [GO:0016032];cadherin binding [GO:0045296];ribosomal smal…
Q16630	Cleavage and polyadenylation specificity factor subunit 6	messenger ribonucleoprotein complex assembly [GO:1990120];mRNA alternative polyadenylation [GO:0110104];mRNA processing [GO:0006397];positive regulation of RNA export from nucleus [GO:0046833];pre-mRNA cleavage required for polyadenylation [GO:0098789];protein heterotetramerization [GO:0051290];protein tetramerization [GO:0051262]	exon-exon junction complex binding [GO:1990448];mRNA binding [GO:0003729];ribosomal large subunit binding [GO:0043023];RNA binding [GO:0003723]	cytoplasm [GO:0005737];interchromatin granule [GO:0035061];membrane [GO:0016020];mRNA cleavage and polyadenylation specificity factor complex [GO:0005847];mRNA cleavage factor complex [GO:0005849];nuclear speck [GO:0016607];nucleoplasm [GO:0005654];nucleus [GO:0005634];paraspeckles [GO:0042382];perichromatin fibrils [GO:0005726];ribonucleoprotein complex [GO:1990904]	messenger ribonucleoprotein complex assembly [GO:1990120];mRNA alternative polyadenylation [GO:0110104];mRNA processing [GO:0006397];positive regulation of RNA export from nucleus [GO:0046833];pre-mRNA cleavage required for polyadenylation [GO:0098789];protein heterotetramerization [GO:0051290];protein tetramerization [GO:0051262];exon-exon junction complex binding [GO:1990448];mRNA binding [GO:0…
Q2TB90	Putative hexokinase HKDC1	cellular glucose homeostasis [GO:0001678];glycolytic process [GO:0006096];hexose metabolic process [GO:0019318]	ATP binding [GO:0005524];fructokinase activity [GO:0008865];glucokinase activity [GO:0004340];glucose binding [GO:0005536];mannokinase activity [GO:0019158]	cytosol [GO:0005829];mitochondrion [GO:0005739]	cellular glucose homeostasis [GO:0001678];glycolytic process [GO:0006096];hexose metabolic process [GO:0019318];ATP binding [GO:0005524];fructokinase activity [GO:0008865];glucokinase activity [GO:0004340];glucose binding [GO:0005536];mannokinase activity [GO:0019158];cytosol [GO:0005829];mitochondrion [GO:0005739]
Q3SXM5	Inactive hydroxysteroid dehydrogenase-like protein 1			mitochondrion [GO:0005739]	mitochondrion [GO:0005739]
Q52LJ0	Protein FAM98B	positive regulation of cell population proliferation [GO:0008284];positive regulation of gene expression [GO:0010628];protein methylation [GO:0006479]	identical protein binding [GO:0042802];protein methyltransferase activity [GO:0008276];RNA binding [GO:0003723]	cytoplasm [GO:0005737];intracellular membrane-bounded organelle [GO:0043231];nucleoplasm [GO:0005654];nucleus [GO:0005634];tRNA-splicing ligase complex [GO:0072669]	positive regulation of cell population proliferation [GO:0008284];positive regulation of gene expression [GO:0010628];protein methylation [GO:0006479];identical protein binding [GO:0042802];protein methyltransferase activity [GO:0008276];RNA binding [GO:0003723];cytoplasm [GO:0005737];intracellular membrane-bounded organelle [GO:0043231];nucleoplasm [GO:0005654];nucleus [GO:0005634];tRNA-splicing…
Q53EP0	Fibronectin type III domain-containing protein 3B		RNA binding [GO:0003723]	integral component of membrane [GO:0016021]	RNA binding [GO:0003723];integral component of membrane [GO:0016021]
Q5JPH6	Probable glutamate--tRNA ligase, mitochondrial	glutamyl-tRNA aminoacylation [GO:0006424];tRNA aminoacylation for mitochondrial protein translation [GO:0070127]	ATP binding [GO:0005524];glutamate-tRNA ligase activity [GO:0004818];glutamate-tRNA(Gln) ligase activity [GO:0050561];tRNA binding [GO:0000049];zinc ion binding [GO:0008270]	mitochondrial matrix [GO:0005759];mitochondrion [GO:0005739]	glutamyl-tRNA aminoacylation [GO:0006424];tRNA aminoacylation for mitochondrial protein translation [GO:0070127];ATP binding [GO:0005524];glutamate-tRNA ligase activity [GO:0004818];glutamate-tRNA(Gln) ligase activity [GO:0050561];tRNA binding [GO:0000049];zinc ion binding [GO:0008270];mitochondrial matrix [GO:0005759];mitochondrion [GO:0005739]
Q5JQF8	Polyadenylate-binding protein 1-like 2		mRNA 3'-UTR binding [GO:0003730];poly(A) binding [GO:0008143];poly(U) RNA binding [GO:0008266];RNA binding [GO:0003723]	cytoplasm [GO:0005737];cytoplasmic stress granule [GO:0010494];cytosol [GO:0005829];extracellular exosome [GO:0070062];nucleus [GO:0005634];ribonucleoprotein complex [GO:1990904]	mRNA 3'-UTR binding [GO:0003730];poly(A) binding [GO:0008143];poly(U) RNA binding [GO:0008266];RNA binding [GO:0003723];cytoplasm [GO:0005737];cytoplasmic stress granule [GO:0010494];cytosol [GO:0005829];extracellular exosome [GO:0070062];nucleus [GO:0005634];ribonucleoprotein complex [GO:1990904]
Q68EM7	Rho GTPase-activating protein 17	actin filament organization [GO:0007015];calcium ion regulated exocytosis [GO:0017156];regulation of actin cytoskeleton organization [GO:0032956];regulation of small GTPase mediated signal transduction [GO:0051056];signal transduction [GO:0007165]	GTPase activator activity [GO:0005096];Rac GTPase binding [GO:0048365];SH3 domain binding [GO:0017124]	bicellular tight junction [GO:0005923];cytoplasm [GO:0005737];cytosol [GO:0005829];nucleus [GO:0005634];plasma membrane [GO:0005886]	actin filament organization [GO:0007015];calcium ion regulated exocytosis [GO:0017156];regulation of actin cytoskeleton organization [GO:0032956];regulation of small GTPase mediated signal transduction [GO:0051056];signal transduction [GO:0007165];GTPase activator activity [GO:0005096];Rac GTPase binding [GO:0048365];SH3 domain binding [GO:0017124];bicellular tight junction [GO:0005923];cytoplasm…
Q86U42	Polyadenylate-binding protein 2	cellular response to lipopolysaccharide [GO:0071222];MAPK cascade [GO:0000165];modification by virus of host mRNA processing [GO:0046778];mRNA 3'-end processing [GO:0031124];mRNA splicing, via spliceosome [GO:0000398];muscle contraction [GO:0006936];poly(A)+ mRNA export from nucleus [GO:0016973];positive regulation of polynucleotide adenylyltransferase activity [GO:1904247];RNA processing [GO:000…	RNA binding [GO:0003723];RNA polymerase binding [GO:0070063]	cytoplasm [GO:0005737];nuclear inclusion body [GO:0042405];nuclear speck [GO:0016607];nucleoplasm [GO:0005654];nucleus [GO:0005634];ribonucleoprotein complex [GO:1990904]	cellular response to lipopolysaccharide [GO:0071222];MAPK cascade [GO:0000165];modification by virus of host mRNA processing [GO:0046778];mRNA 3'-end processing [GO:0031124];mRNA splicing, via spliceosome [GO:0000398];muscle contraction [GO:0006936];poly(A)+ mRNA export from nucleus [GO:0016973];positive regulation of polynucleotide adenylyltransferase activity [GO:1904247];RNA processing [GO:000…
Q86VM9	Zinc finger CCCH domain-containing protein 18		metal ion binding [GO:0046872];RNA binding [GO:0003723]	nuclear speck [GO:0016607];protein-containing complex [GO:0032991]	metal ion binding [GO:0046872];RNA binding [GO:0003723];nuclear speck [GO:0016607];protein-containing complex [GO:0032991]
Q8IWZ3	Ankyrin repeat and KH domain-containing protein 1	innate immune response [GO:0045087]	RNA binding [GO:0003723]	cytoplasm [GO:0005737]	innate immune response [GO:0045087];RNA binding [GO:0003723];cytoplasm [GO:0005737]
Q8N1G2	Cap-specific mRNA (nucleoside-2'-O-)-methyltransferase 1	7-methylguanosine mRNA capping [GO:0006370];cap1 mRNA methylation [GO:0097309];mRNA methylation [GO:0080009]	mRNA (nucleoside-2'-O-)-methyltransferase activity [GO:0004483];nucleic acid binding [GO:0003676]	cytoplasm [GO:0005737];cytosol [GO:0005829];nucleoplasm [GO:0005654];nucleus [GO:0005634]	7-methylguanosine mRNA capping [GO:0006370];cap1 mRNA methylation [GO:0097309];mRNA methylation [GO:0080009];mRNA (nucleoside-2'-O-)-methyltransferase activity [GO:0004483];nucleic acid binding [GO:0003676];cytoplasm [GO:0005737];cytosol [GO:0005829];nucleoplasm [GO:0005654];nucleus [GO:0005634]
Q8N8S7	Protein enabled homolog	axon guidance [GO:0007411]	actin binding [GO:0003779];SH3 domain binding [GO:0017124];WW domain binding [GO:0050699]	cell junction [GO:0030054];cytoskeleton [GO:0005856];cytosol [GO:0005829];filopodium [GO:0030175];focal adhesion [GO:0005925];lamellipodium [GO:0030027];plasma membrane [GO:0005886];synapse [GO:0045202]	axon guidance [GO:0007411];actin binding [GO:0003779];SH3 domain binding [GO:0017124];WW domain binding [GO:0050699];cell junction [GO:0030054];cytoskeleton [GO:0005856];cytosol [GO:0005829];filopodium [GO:0030175];focal adhesion [GO:0005925];lamellipodium [GO:0030027];plasma membrane [GO:0005886];synapse [GO:0045202]
Q8WU90	Zinc finger CCCH domain-containing protein 15	cytokine-mediated signaling pathway [GO:0019221];cytoplasmic translation [GO:0002181]	cadherin binding [GO:0045296];DNA-binding transcription factor activity, RNA polymerase II-specific [GO:0000981];metal ion binding [GO:0046872];RNA binding [GO:0003723]	cytosol [GO:0005829];nucleolus [GO:0005730]	cytokine-mediated signaling pathway [GO:0019221];cytoplasmic translation [GO:0002181];cadherin binding [GO:0045296];DNA-binding transcription factor activity, RNA polymerase II-specific [GO:0000981];metal ion binding [GO:0046872];RNA binding [GO:0003723];cytosol [GO:0005829];nucleolus [GO:0005730]
Q92572	AP-3 complex subunit sigma-1	anterograde axonal transport [GO:0008089];anterograde synaptic vesicle transport [GO:0048490];insulin receptor signaling pathway [GO:0008286];intracellular protein transport [GO:0006886]	transporter activity [GO:0005215]	AP-3 adaptor complex [GO:0030123];AP-type membrane coat adaptor complex [GO:0030119];axon cytoplasm [GO:1904115];cytoplasmic vesicle membrane [GO:0030659];Golgi apparatus [GO:0005794];intracellular membrane-bounded organelle [GO:0043231];transport vesicle [GO:0030133]	anterograde axonal transport [GO:0008089];anterograde synaptic vesicle transport [GO:0048490];insulin receptor signaling pathway [GO:0008286];intracellular protein transport [GO:0006886];transporter activity [GO:0005215];AP-3 adaptor complex [GO:0030123];AP-type membrane coat adaptor complex [GO:0030119];axon cytoplasm [GO:1904115];cytoplasmic vesicle membrane [GO:0030659];Golgi apparatus [GO:000…
Q96A33	Coiled-coil domain-containing protein 47	calcium ion homeostasis [GO:0055074];endoplasmic reticulum organization [GO:0007029];ER overload response [GO:0006983];osteoblast differentiation [GO:0001649];post-embryonic development [GO:0009791];ubiquitin-dependent ERAD pathway [GO:0030433]	calcium ion binding [GO:0005509];RNA binding [GO:0003723]	endoplasmic reticulum [GO:0005783];integral component of membrane [GO:0016021];membrane [GO:0016020];rough endoplasmic reticulum [GO:0005791]	calcium ion homeostasis [GO:0055074];endoplasmic reticulum organization [GO:0007029];ER overload response [GO:0006983];osteoblast differentiation [GO:0001649];post-embryonic development [GO:0009791];ubiquitin-dependent ERAD pathway [GO:0030433];calcium ion binding [GO:0005509];RNA binding [GO:0003723];endoplasmic reticulum [GO:0005783];integral component of membrane [GO:0016021];membrane [GO:0016…
Q96I25	Splicing factor 45	alternative mRNA splicing, via spliceosome [GO:0000380];DNA repair [GO:0006281];mRNA splicing, via spliceosome [GO:0000398];regulation of alternative mRNA splicing, via spliceosome [GO:0000381]	RNA binding [GO:0003723]	nucleoplasm [GO:0005654];spliceosomal complex [GO:0005681]	alternative mRNA splicing, via spliceosome [GO:0000380];DNA repair [GO:0006281];mRNA splicing, via spliceosome [GO:0000398];regulation of alternative mRNA splicing, via spliceosome [GO:0000381];RNA binding [GO:0003723];nucleoplasm [GO:0005654];spliceosomal complex [GO:0005681]
Q99729	Heterogeneous nuclear ribonucleoprotein A/B	epithelial to mesenchymal transition [GO:0001837];positive regulation of transcription, DNA-templated [GO:0045893]	mRNA binding [GO:0003729];RNA binding [GO:0003723];sequence-specific DNA binding [GO:0043565];sequence-specific double-stranded DNA binding [GO:1990837]	cytoplasm [GO:0005737];nucleoplasm [GO:0005654];nucleus [GO:0005634];ribonucleoprotein complex [GO:1990904];RNA polymerase II transcription factor complex [GO:0090575]	epithelial to mesenchymal transition [GO:0001837];positive regulation of transcription, DNA-templated [GO:0045893];mRNA binding [GO:0003729];RNA binding [GO:0003723];sequence-specific DNA binding [GO:0043565];sequence-specific double-stranded DNA binding [GO:1990837];cytoplasm [GO:0005737];nucleoplasm [GO:0005654];nucleus [GO:0005634];ribonucleoprotein complex [GO:1990904];RNA polymerase II trans…
Q9BUT9	MAPK regulated corepressor interacting protein 2			cytoplasm [GO:0005737];cytoplasmic stress granule [GO:0010494];nucleus [GO:0005634]	cytoplasm [GO:0005737];cytoplasmic stress granule [GO:0010494];nucleus [GO:0005634]
Q9BY49	Peroxisomal trans-2-enoyl-CoA reductase	fatty acid alpha-oxidation [GO:0001561];fatty acid biosynthetic process [GO:0006633];oxidation-reduction process [GO:0055114];phytol metabolic process [GO:0033306];protein targeting to peroxisome [GO:0006625]	signaling receptor binding [GO:0005102];trans-2-enoyl-CoA reductase (NADPH) activity [GO:0019166]	cytosol [GO:0005829];mitochondrion [GO:0005739];peroxisomal membrane [GO:0005778];peroxisome [GO:0005777]	fatty acid alpha-oxidation [GO:0001561];fatty acid biosynthetic process [GO:0006633];oxidation-reduction process [GO:0055114];phytol metabolic process [GO:0033306];protein targeting to peroxisome [GO:0006625];signaling receptor binding [GO:0005102];trans-2-enoyl-CoA reductase (NADPH) activity [GO:0019166];cytosol [GO:0005829];mitochondrion [GO:0005739];peroxisomal membrane [GO:0005778];peroxisome…
Q9H9B4	Sideroflexin-1	erythrocyte differentiation [GO:0030218];iron ion homeostasis [GO:0055072];iron ion transport [GO:0006826]	ion transmembrane transporter activity [GO:0015075]	integral component of membrane [GO:0016021];mitochondrial membrane [GO:0031966];mitochondrion [GO:0005739]	erythrocyte differentiation [GO:0030218];iron ion homeostasis [GO:0055072];iron ion transport [GO:0006826];ion transmembrane transporter activity [GO:0015075];integral component of membrane [GO:0016021];mitochondrial membrane [GO:0031966];mitochondrion [GO:0005739]
Q9HCK8	Chromodomain-helicase-DNA-binding protein 8	ATP-dependent chromatin remodeling [GO:0043044];brain development [GO:0007420];digestive tract development [GO:0048565];in utero embryonic development [GO:0001701];negative regulation of canonical Wnt signaling pathway [GO:0090090];negative regulation of fibroblast apoptotic process [GO:2000270];negative regulation of transcription by RNA polymerase II [GO:0000122];negative regulation of transcri…	armadillo repeat domain binding [GO:0070016];ATP binding [GO:0005524];beta-catenin binding [GO:0008013];chromatin binding [GO:0003682];DNA binding [GO:0003677];DNA helicase activity [GO:0003678];DNA-dependent ATPase activity [GO:0008094];histone binding [GO:0042393];methylated histone binding [GO:0035064];p53 binding [GO:0002039]	MLL1 complex [GO:0071339];nucleoplasm [GO:0005654];nucleus [GO:0005634];protein-containing complex [GO:0032991]	ATP-dependent chromatin remodeling [GO:0043044];brain development [GO:0007420];digestive tract development [GO:0048565];in utero embryonic development [GO:0001701];negative regulation of canonical Wnt signaling pathway [GO:0090090];negative regulation of fibroblast apoptotic process [GO:2000270];negative regulation of transcription by RNA polymerase II [GO:0000122];negative regulation of transcri…
Q9NRZ9	Lymphoid-specific helicase	cell cycle [GO:0007049];cell division [GO:0051301];lymphocyte proliferation [GO:0046651];maintenance of DNA methylation [GO:0010216];methylation-dependent chromatin silencing [GO:0006346];multicellular organism development [GO:0007275];pericentric heterochromatin assembly [GO:0031508]	ATP binding [GO:0005524];helicase activity [GO:0004386]	chromosome, centromeric region [GO:0000775];nucleus [GO:0005634];pericentric heterochromatin [GO:0005721]	cell cycle [GO:0007049];cell division [GO:0051301];lymphocyte proliferation [GO:0046651];maintenance of DNA methylation [GO:0010216];methylation-dependent chromatin silencing [GO:0006346];multicellular organism development [GO:0007275];pericentric heterochromatin assembly [GO:0031508];ATP binding [GO:0005524];helicase activity [GO:0004386];chromosome, centromeric region [GO:0000775];nucleus [GO:0…
Q9NSD9	Phenylalanine--tRNA ligase beta subunit	phenylalanyl-tRNA aminoacylation [GO:0006432];protein heterotetramerization [GO:0051290];translation [GO:0006412]	ATP binding [GO:0005524];magnesium ion binding [GO:0000287];phenylalanine-tRNA ligase activity [GO:0004826];RNA binding [GO:0003723]	cytoplasm [GO:0005737];cytosol [GO:0005829];membrane [GO:0016020];phenylalanine-tRNA ligase complex [GO:0009328]	phenylalanyl-tRNA aminoacylation [GO:0006432];protein heterotetramerization [GO:0051290];translation [GO:0006412];ATP binding [GO:0005524];magnesium ion binding [GO:0000287];phenylalanine-tRNA ligase activity [GO:0004826];RNA binding [GO:0003723];cytoplasm [GO:0005737];cytosol [GO:0005829];membrane [GO:0016020];phenylalanine-tRNA ligase complex [GO:0009328]
Q9NSK0	Kinesin light chain 4		microtubule motor activity [GO:0003777]	cytoplasm [GO:0005737];kinesin complex [GO:0005871];microtubule [GO:0005874]	microtubule motor activity [GO:0003777];cytoplasm [GO:0005737];kinesin complex [GO:0005871];microtubule [GO:0005874]
Q9P1Y5	Calmodulin-regulated spectrin-associated protein 3	cytoplasmic microtubule organization [GO:0031122];embryo development ending in birth or egg hatching [GO:0009792];epithelial cell-cell adhesion [GO:0090136];establishment of epithelial cell apical/basal polarity [GO:0045198];establishment or maintenance of microtubule cytoskeleton polarity [GO:0030951];microtubule anchoring [GO:0034453];microtubule cytoskeleton organization [GO:0000226];negative …	actin filament binding [GO:0051015];calmodulin binding [GO:0005516];microtubule minus-end binding [GO:0051011];spectrin binding [GO:0030507]	cytoplasm [GO:0005737];microtubule minus-end [GO:0036449];zonula adherens [GO:0005915]	cytoplasmic microtubule organization [GO:0031122];embryo development ending in birth or egg hatching [GO:0009792];epithelial cell-cell adhesion [GO:0090136];establishment of epithelial cell apical/basal polarity [GO:0045198];establishment or maintenance of microtubule cytoskeleton polarity [GO:0030951];microtubule anchoring [GO:0034453];microtubule cytoskeleton organization [GO:0000226];negative …
Q9UJZ1	Stomatin-like protein 2, mitochondrial	CD4-positive, alpha-beta T cell activation [GO:0035710];cellular calcium ion homeostasis [GO:0006874];interleukin-2 production [GO:0032623];lipid localization [GO:0010876];mitochondrial ATP synthesis coupled proton transport [GO:0042776];mitochondrial calcium ion transmembrane transport [GO:0006851];mitochondrial protein processing [GO:0034982];mitochondrion organization [GO:0007005];positive reg…	cardiolipin binding [GO:1901612];GTPase binding [GO:0051020];signaling receptor binding [GO:0005102]	cytoskeleton [GO:0005856];extrinsic component of plasma membrane [GO:0019897];membrane raft [GO:0045121];mitochondrial inner membrane [GO:0005743];mitochondrial intermembrane space [GO:0005758]	CD4-positive, alpha-beta T cell activation [GO:0035710];cellular calcium ion homeostasis [GO:0006874];interleukin-2 production [GO:0032623];lipid localization [GO:0010876];mitochondrial ATP synthesis coupled proton transport [GO:0042776];mitochondrial calcium ion transmembrane transport [GO:0006851];mitochondrial protein processing [GO:0034982];mitochondrion organization [GO:0007005];positive reg…
Q9UKI8	Serine/threonine-protein kinase tousled-like 1	cell cycle [GO:0007049];cellular response to DNA damage stimulus [GO:0006974];chromatin organization [GO:0006325];intracellular protein transport [GO:0006886];intracellular signal transduction [GO:0035556];protein phosphorylation [GO:0006468];regulation of chromatin assembly or disassembly [GO:0001672]	ATP binding [GO:0005524];protein serine/threonine kinase activity [GO:0004674]	nucleus [GO:0005634]	cell cycle [GO:0007049];cellular response to DNA damage stimulus [GO:0006974];chromatin organization [GO:0006325];intracellular protein transport [GO:0006886];intracellular signal transduction [GO:0035556];protein phosphorylation [GO:0006468];regulation of chromatin assembly or disassembly [GO:0001672];ATP binding [GO:0005524];protein serine/threonine kinase activity [GO:0004674];nucleus [GO:0005…
Q9ULC5	Long-chain-fatty-acid--CoA ligase 5	long-chain fatty acid metabolic process [GO:0001676];long-chain fatty-acyl-CoA biosynthetic process [GO:0035338];regulation of extrinsic apoptotic signaling pathway [GO:2001236]	ATP binding [GO:0005524];decanoate-CoA ligase activity [GO:0102391];long-chain fatty acid-CoA ligase activity [GO:0004467]	endoplasmic reticulum [GO:0005783];endoplasmic reticulum membrane [GO:0005789];integral component of membrane [GO:0016021];membrane [GO:0016020];mitochondrial outer membrane [GO:0005741];mitochondrion [GO:0005739];nucleolus [GO:0005730];nucleus [GO:0005634]	long-chain fatty acid metabolic process [GO:0001676];long-chain fatty-acyl-CoA biosynthetic process [GO:0035338];regulation of extrinsic apoptotic signaling pathway [GO:2001236];ATP binding [GO:0005524];decanoate-CoA ligase activity [GO:0102391];long-chain fatty acid-CoA ligase activity [GO:0004467];endoplasmic reticulum [GO:0005783];endoplasmic reticulum membrane [GO:0005789];integral component …
Q9Y2T2	AP-3 complex subunit mu-1	anterograde axonal transport [GO:0008089];anterograde synaptic vesicle transport [GO:0048490];protein targeting to lysosome [GO:0006622];viral process [GO:0016032]	Rab GTPase binding [GO:0017137]	axon cytoplasm [GO:1904115];clathrin adaptor complex [GO:0030131];cytoplasmic vesicle membrane [GO:0030659];Golgi apparatus [GO:0005794];lysosomal membrane [GO:0005765];lysosome [GO:0005764]	anterograde axonal transport [GO:0008089];anterograde synaptic vesicle transport [GO:0048490];protein targeting to lysosome [GO:0006622];viral process [GO:0016032];Rab GTPase binding [GO:0017137];axon cytoplasm [GO:1904115];clathrin adaptor complex [GO:0030131];cytoplasmic vesicle membrane [GO:0030659];Golgi apparatus [GO:0005794];lysosomal membrane [GO:0005765];lysosome [GO:0005764]
Q9Y3I0	tRNA-splicing ligase RtcB homolog	in utero embryonic development [GO:0001701];placenta development [GO:0001890];tRNA exon ligation utilizing 2',3' cyclic phosphate of 5'-exon as source of linkage phosphate [GO:0000971];tRNA splicing, via endonucleolytic cleavage and ligation [GO:0006388]	ATP binding [GO:0005524];metal ion binding [GO:0046872];RNA binding [GO:0003723];RNA ligase (ATP) activity [GO:0003972];vinculin binding [GO:0017166]	cytoplasm [GO:0005737];cytosol [GO:0005829];endoplasmic reticulum membrane [GO:0005789];intracellular membrane-bounded organelle [GO:0043231];nuclear envelope [GO:0005635];nucleoplasm [GO:0005654];nucleus [GO:0005634];tRNA-splicing ligase complex [GO:0072669]	in utero embryonic development [GO:0001701];placenta development [GO:0001890];tRNA exon ligation utilizing 2',3' cyclic phosphate of 5'-exon as source of linkage phosphate [GO:0000971];tRNA splicing, via endonucleolytic cleavage and ligation [GO:0006388];ATP binding [GO:0005524];metal ion binding [GO:0046872];RNA binding [GO:0003723];RNA ligase (ATP) activity [GO:0003972];vinculin binding [GO:001…
Q9Y3X0	Coiled-coil domain-containing protein 9		RNA binding [GO:0003723]		RNA binding [GO:0003723]
Q9Y520	Protein PRRC2C	hematopoietic progenitor cell differentiation [GO:0002244]	protein C-terminus binding [GO:0008022];RNA binding [GO:0003723]	cytosol [GO:0005829];membrane [GO:0016020]	hematopoietic progenitor cell differentiation [GO:0002244];protein C-terminus binding [GO:0008022];RNA binding [GO:0003723];cytosol [GO:0005829];membrane [GO:0016020]
Q9Y5M8	Signal recognition particle receptor subunit beta	IRE1-mediated unfolded protein response [GO:0036498]	GTP binding [GO:0005525]	cytoplasm [GO:0005737];cytoplasmic microtubule [GO:0005881];endoplasmic reticulum membrane [GO:0005789];integral component of membrane [GO:0016021];membrane [GO:0016020]	IRE1-mediated unfolded protein response [GO:0036498];GTP binding [GO:0005525];cytoplasm [GO:0005737];cytoplasmic microtubule [GO:0005881];endoplasmic reticulum membrane [GO:0005789];integral component of membrane [GO:0016021];membrane [GO:0016020]
A0A024QZC1	CD2 antigen (Cytoplasmic tail) binding protein 2, isoform CRA_a			cytosol [GO:0005829];fibrillar center [GO:0001650];nuclear speck [GO:0016607];U5 snRNP [GO:0005682]	cytosol [GO:0005829];fibrillar center [GO:0001650];nuclear speck [GO:0016607];U5 snRNP [GO:0005682]
A0A024QZN9	Voltage-dependent anion channel 2, isoform CRA_a		voltage-gated anion channel activity [GO:0008308]	mitochondrial outer membrane [GO:0005741]	voltage-gated anion channel activity [GO:0008308];mitochondrial outer membrane [GO:0005741]
A0A024R0J9	Heterogeneous nuclear ribonucleoprotein U-like 1, isoform CRA_a	response to virus [GO:0009615];RNA processing [GO:0006396]		nucleoplasm [GO:0005654];viral nucleocapsid [GO:0019013]	response to virus [GO:0009615];RNA processing [GO:0006396];nucleoplasm [GO:0005654];viral nucleocapsid [GO:0019013]
A0A024R1I7	Tuftelin-interacting protein 11	spliceosomal complex disassembly [GO:0000390]	nucleic acid binding [GO:0003676]	extracellular matrix [GO:0031012];spliceosomal complex [GO:0005681]	spliceosomal complex disassembly [GO:0000390];nucleic acid binding [GO:0003676];extracellular matrix [GO:0031012];spliceosomal complex [GO:0005681]
A0A024R1U4	RAB5C, member RAS oncogene family, isoform CRA_a		GTP binding [GO:0005525];GTPase activity [GO:0003924]	endosome [GO:0005768]	GTP binding [GO:0005525];GTPase activity [GO:0003924];endosome [GO:0005768]
A0A024R254	Melanoma antigen family D, 1, isoform CRA_a	circadian regulation of gene expression [GO:0032922];regulation of apoptotic process [GO:0042981]			circadian regulation of gene expression [GO:0032922];regulation of apoptotic process [GO:0042981]
A0A024R5D9	Splicing factor 1, isoform CRA_c	mRNA splicing, via spliceosome [GO:0000398]	pre-mRNA branch point binding [GO:0045131];zinc ion binding [GO:0008270]	nucleoplasm [GO:0005654]	mRNA splicing, via spliceosome [GO:0000398];pre-mRNA branch point binding [GO:0045131];zinc ion binding [GO:0008270];nucleoplasm [GO:0005654]
A0A024R5F4	Carnitine palmitoyltransferase 1A (Liver), isoform CRA_a	carnitine metabolic process [GO:0009437];cellular response to fatty acid [GO:0071398];eating behavior [GO:0042755];glucose metabolic process [GO:0006006];long-chain fatty acid metabolic process [GO:0001676];positive regulation of fatty acid beta-oxidation [GO:0032000];protein homooligomerization [GO:0051260];regulation of insulin secretion [GO:0050796];response to drug [GO:0042493];response to or…	carnitine O-palmitoyltransferase activity [GO:0004095];identical protein binding [GO:0042802];palmitoleoyltransferase activity [GO:1990698]	integral component of mitochondrial outer membrane [GO:0031307];mitochondrion [GO:0005739]	carnitine metabolic process [GO:0009437];cellular response to fatty acid [GO:0071398];eating behavior [GO:0042755];glucose metabolic process [GO:0006006];long-chain fatty acid metabolic process [GO:0001676];positive regulation of fatty acid beta-oxidation [GO:0032000];protein homooligomerization [GO:0051260];regulation of insulin secretion [GO:0050796];response to drug [GO:0042493];response to or…
A0A024R7M8	Uncharacterized protein			cytosol [GO:0005829];plasma membrane [GO:0005886]	cytosol [GO:0005829];plasma membrane [GO:0005886]
A0A024RAS3	HCG27698, isoform CRA_a		ATP binding [GO:0005524];helicase activity [GO:0004386];nucleic acid binding [GO:0003676]	nucleolus [GO:0005730]	ATP binding [GO:0005524];helicase activity [GO:0004386];nucleic acid binding [GO:0003676];nucleolus [GO:0005730]
A0A024RBB9	LEM domain containing 3, isoform CRA_a	angiogenesis [GO:0001525];nucleus organization [GO:0006997];regulation of intracellular signal transduction [GO:1902531]	nucleic acid binding [GO:0003676]	integral component of membrane [GO:0016021];nuclear inner membrane [GO:0005637];nuclear membrane [GO:0031965]	angiogenesis [GO:0001525];nucleus organization [GO:0006997];regulation of intracellular signal transduction [GO:1902531];nucleic acid binding [GO:0003676];integral component of membrane [GO:0016021];nuclear inner membrane [GO:0005637];nuclear membrane [GO:0031965]
A0A024RBH9	Solute carrier family 25 (Mitochondrial carrier phosphate carrier), member 3, isoform CRA_b		transmembrane transporter activity [GO:0022857]	integral component of membrane [GO:0016021];mitochondrion [GO:0005739]	transmembrane transporter activity [GO:0022857];integral component of membrane [GO:0016021];mitochondrion [GO:0005739]
A0A0A0MRX2	DDRGK domain-containing protein 1			endoplasmic reticulum [GO:0005783];nucleolus [GO:0005730]	endoplasmic reticulum [GO:0005783];nucleolus [GO:0005730]
A0A0S2Z382	Solute carrier family 25 member 10 isoform 2	mitochondrial transport [GO:0006839]	transmembrane transporter activity [GO:0022857]	integral component of membrane [GO:0016021];mitochondrial membrane [GO:0031966];mitochondrion [GO:0005739];nucleoplasm [GO:0005654]	mitochondrial transport [GO:0006839];transmembrane transporter activity [GO:0022857];integral component of membrane [GO:0016021];mitochondrial membrane [GO:0031966];mitochondrion [GO:0005739];nucleoplasm [GO:0005654]
A0A0S2Z5L1	ATP-binding cassette sub-family F member 3 isoform 1		ATP binding [GO:0005524];ATPase activity [GO:0016887]		ATP binding [GO:0005524];ATPase activity [GO:0016887]
A0A0S2Z6V5	EF-hand domain family member A1 isoform 1	mitochondrial calcium ion transmembrane transport [GO:0006851];positive regulation of mitochondrial calcium ion concentration [GO:0051561]	calcium ion binding [GO:0005509];protein heterodimerization activity [GO:0046982]	calcium channel complex [GO:0034704];mitochondrion [GO:0005739]	mitochondrial calcium ion transmembrane transport [GO:0006851];positive regulation of mitochondrial calcium ion concentration [GO:0051561];calcium ion binding [GO:0005509];protein heterodimerization activity [GO:0046982];calcium channel complex [GO:0034704];mitochondrion [GO:0005739]
A0A140VJS0	Serine/threonine-protein phosphatase	apoptotic mitochondrial changes [GO:0008637];negative regulation of Ras protein signal transduction [GO:0046580];positive regulation of microtubule binding [GO:1904528];proteasome-mediated ubiquitin-dependent protein catabolic process [GO:0043161];regulation of gene expression [GO:0010468];response to endoplasmic reticulum stress [GO:0034976];response to hydrogen peroxide [GO:0042542];response to…	protein C-terminus binding [GO:0008022];protein serine/threonine phosphatase activity [GO:0004722]	cytoplasm [GO:0005737];protein phosphatase type 2A complex [GO:0000159]	apoptotic mitochondrial changes [GO:0008637];negative regulation of Ras protein signal transduction [GO:0046580];positive regulation of microtubule binding [GO:1904528];proteasome-mediated ubiquitin-dependent protein catabolic process [GO:0043161];regulation of gene expression [GO:0010468];response to endoplasmic reticulum stress [GO:0034976];response to hydrogen peroxide [GO:0042542];response to…
A0A384MDR8	Epididymis secretory sperm binding protein		catalytic activity [GO:0003824]		catalytic activity [GO:0003824]
A0A384MDS4	Epididymis secretory sperm binding protein
A0A384N6C2	Inosine-5'-monophosphate dehydrogenase	GMP biosynthetic process [GO:0006177]	IMP dehydrogenase activity [GO:0003938];metal ion binding [GO:0046872];nucleotide binding [GO:0000166]	cytoplasm [GO:0005737];nucleus [GO:0005634]	GMP biosynthetic process [GO:0006177];IMP dehydrogenase activity [GO:0003938];metal ion binding [GO:0046872];nucleotide binding [GO:0000166];cytoplasm [GO:0005737];nucleus [GO:0005634]
A0A384NPN7	Aldehyde dehydrogenase 2 family (Mitochondrial), isoform CRA_c		oxidoreductase activity, acting on the aldehyde or oxo group of donors, NAD or NADP as acceptor [GO:0016620]		oxidoreductase activity, acting on the aldehyde or oxo group of donors, NAD or NADP as acceptor [GO:0016620]
A0A3B3ISQ4	Epidermal growth factor receptor kinase substrate 8-like protein 2
A0A3B3ITP6	DNA helicase	DNA replication initiation [GO:0006270]	ATP binding [GO:0005524];DNA binding [GO:0003677];DNA helicase activity [GO:0003678]	MCM complex [GO:0042555];nucleus [GO:0005634]	DNA replication initiation [GO:0006270];ATP binding [GO:0005524];DNA binding [GO:0003677];DNA helicase activity [GO:0003678];MCM complex [GO:0042555];nucleus [GO:0005634]
A8K3Y5	cDNA FLJ78186		DNA binding [GO:0003677]		DNA binding [GO:0003677]
A8K4Y7	Histone H3		DNA binding [GO:0003677];protein heterodimerization activity [GO:0046982]	nucleosome [GO:0000786];nucleus [GO:0005634]	DNA binding [GO:0003677];protein heterodimerization activity [GO:0046982];nucleosome [GO:0000786];nucleus [GO:0005634]
A8K622	cDNA FLJ75871, highly similar to Homo sapiens staufen, RNA binding protein (STAU), transcript variant T3, mRNA		RNA binding [GO:0003723]		RNA binding [GO:0003723]
A8K8U1	cDNA FLJ77762, highly similar to Homo sapiens cullin-associated and neddylation-dissociated 1 (CAND1), mRNA	SCF complex assembly [GO:0010265]			SCF complex assembly [GO:0010265]
A8K940	cDNA FLJ77630, highly similar to Homo sapiens BPY2 interacting protein 1, mRNA	apoptotic process [GO:0006915];microtubule cytoskeleton organization [GO:0000226]	actin filament binding [GO:0051015];microtubule binding [GO:0008017]	microtubule [GO:0005874]	apoptotic process [GO:0006915];microtubule cytoskeleton organization [GO:0000226];actin filament binding [GO:0051015];microtubule binding [GO:0008017];microtubule [GO:0005874]
B2R858	cDNA, FLJ93750, Homo sapiens DEAD (Asp-Glu-Ala-Asp) box polypeptide 6 (DDX6), mRNA		ATP binding [GO:0005524];helicase activity [GO:0004386];nucleic acid binding [GO:0003676]		ATP binding [GO:0005524];helicase activity [GO:0004386];nucleic acid binding [GO:0003676]
B3KRJ9	cDNA FLJ34439 fis, clone HLUNG2001146, highly similar to Splicing factor, arginine/serine-rich 12	regulation of alternative mRNA splicing, via spliceosome [GO:0000381]	RNA binding [GO:0003723]		regulation of alternative mRNA splicing, via spliceosome [GO:0000381];RNA binding [GO:0003723]
B3KUF7	cDNA FLJ39750 fis, clone SMINT2017736, moderately similar to SPLICING FACTOR, ARGININE/SERINE-RICH 2	regulation of RNA splicing [GO:0043484]	RNA binding [GO:0003723]		regulation of RNA splicing [GO:0043484];RNA binding [GO:0003723]
B3KY12	cDNA FLJ46581 fis, clone THYMU3043200, highly similar to Splicing factor 3A subunit 3	mRNA splicing, via spliceosome [GO:0000398]	RNA binding [GO:0003723];zinc ion binding [GO:0008270]	spliceosomal complex [GO:0005681]	mRNA splicing, via spliceosome [GO:0000398];RNA binding [GO:0003723];zinc ion binding [GO:0008270];spliceosomal complex [GO:0005681]
B4DH58	cDNA FLJ56344, highly similar to Implantation-associated protein			integral component of membrane [GO:0016021]	integral component of membrane [GO:0016021]
B4DJ21	cDNA FLJ53444, highly similar to Tyrosine-protein phosphatase non-receptor type 23	cilium assembly [GO:0060271];regulation of cell migration [GO:0030334];ubiquitin-dependent protein catabolic process via the multivesicular body sorting pathway [GO:0043162]	protein tyrosine phosphatase activity [GO:0004725]		cilium assembly [GO:0060271];regulation of cell migration [GO:0030334];ubiquitin-dependent protein catabolic process via the multivesicular body sorting pathway [GO:0043162];protein tyrosine phosphatase activity [GO:0004725]
B4DL14	ATP synthase subunit gamma	ATP synthesis coupled proton transport [GO:0015986]	proton-transporting ATP synthase activity, rotational mechanism [GO:0046933]	proton-transporting ATP synthase complex, catalytic core F(1) [GO:0045261]	ATP synthesis coupled proton transport [GO:0015986];proton-transporting ATP synthase activity, rotational mechanism [GO:0046933];proton-transporting ATP synthase complex, catalytic core F(1) [GO:0045261]
B4DMF5	Glutamate dehydrogenase	cellular amino acid metabolic process [GO:0006520]	nucleotide binding [GO:0000166];oxidoreductase activity, acting on the CH-NH2 group of donors, NAD or NADP as acceptor [GO:0016639]		cellular amino acid metabolic process [GO:0006520];nucleotide binding [GO:0000166];oxidoreductase activity, acting on the CH-NH2 group of donors, NAD or NADP as acceptor [GO:0016639]
B4DR61	cDNA FLJ59739, highly similar to Protein transport protein Sec61 subunit alpha isoform 1	protein transport [GO:0015031]		integral component of membrane [GO:0016021]	protein transport [GO:0015031];integral component of membrane [GO:0016021]
B4DRD7	cDNA FLJ54752, highly similar to Poly(rC)-binding protein 2		RNA binding [GO:0003723]		RNA binding [GO:0003723]
B4DRT3	Pyruvate kinase		kinase activity [GO:0016301];magnesium ion binding [GO:0000287];potassium ion binding [GO:0030955];pyruvate kinase activity [GO:0004743]		kinase activity [GO:0016301];magnesium ion binding [GO:0000287];potassium ion binding [GO:0030955];pyruvate kinase activity [GO:0004743]
B4DU15	cDNA FLJ54549, highly similar to Pumilio homolog 1		RNA binding [GO:0003723]		RNA binding [GO:0003723]
B4DY08	Heterogeneous nuclear ribonucleoproteins C1/C2		RNA binding [GO:0003723]	viral nucleocapsid [GO:0019013]	RNA binding [GO:0003723];viral nucleocapsid [GO:0019013]
B4DYY5	cDNA FLJ55671, highly similar to Ubiquitin-associated protein 2-like
B4DZC3	5'-3' exoribonuclease	mRNA processing [GO:0006397]	5'-3' exoribonuclease activity [GO:0004534];nucleic acid binding [GO:0003676]	nucleus [GO:0005634]	mRNA processing [GO:0006397];5'-3' exoribonuclease activity [GO:0004534];nucleic acid binding [GO:0003676];nucleus [GO:0005634]
B4E0K4	cDNA FLJ58659, highly similar to Homo sapiens pre-B-cell leukemia transcription factor interacting protein 1 (PBXIP1), mRNA	cell differentiation [GO:0030154];negative regulation of transcription, DNA-templated [GO:0045892]	transcription corepressor activity [GO:0003714]	integral component of membrane [GO:0016021]	cell differentiation [GO:0030154];negative regulation of transcription, DNA-templated [GO:0045892];transcription corepressor activity [GO:0003714];integral component of membrane [GO:0016021]
B4E1B2	cDNA FLJ53691, highly similar to Serotransferrin	cellular iron ion homeostasis [GO:0006879]	ferric iron binding [GO:0008199];ferric iron transmembrane transporter activity [GO:0015091]	cell [GO:0005623];extracellular space [GO:0005615]	cellular iron ion homeostasis [GO:0006879];ferric iron binding [GO:0008199];ferric iron transmembrane transporter activity [GO:0015091];cell [GO:0005623];extracellular space [GO:0005615]
B4E356	cDNA FLJ54993, highly similar to ATP-dependent DNA helicase 2 subunit 1	double-strand break repair via nonhomologous end joining [GO:0006303];telomere maintenance [GO:0000723]	ATP-dependent DNA helicase activity [GO:0004003];damaged DNA binding [GO:0003684];telomeric DNA binding [GO:0042162]	Ku70 [GO:0043564]	double-strand break repair via nonhomologous end joining [GO:0006303];telomere maintenance [GO:0000723];ATP-dependent DNA helicase activity [GO:0004003];damaged DNA binding [GO:0003684];telomeric DNA binding [GO:0042162];Ku70 [GO:0043564]
B7Z591	Calcium load-activated calcium channel	endoplasmic reticulum calcium ion homeostasis [GO:0032469]	calcium channel activity [GO:0005262]	integral component of endoplasmic reticulum membrane [GO:0030176]	endoplasmic reticulum calcium ion homeostasis [GO:0032469];calcium channel activity [GO:0005262];integral component of endoplasmic reticulum membrane [GO:0030176]
B7ZB17	Non-specific serine/threonine protein kinase	intracellular signal transduction [GO:0035556]	ATP binding [GO:0005524];magnesium ion binding [GO:0000287];protein serine/threonine kinase activity [GO:0004674]	ribosome [GO:0005840]	intracellular signal transduction [GO:0035556];ATP binding [GO:0005524];magnesium ion binding [GO:0000287];protein serine/threonine kinase activity [GO:0004674];ribosome [GO:0005840]
C9JTS3	Angio-associated migratory cell protein
D6RCD0	Estradiol 17-beta-dehydrogenase 11			lipid droplet [GO:0005811]	lipid droplet [GO:0005811]
E1P5S2	RNA-binding region (RNP1, RRM) containing 2, isoform CRA_b	mRNA processing [GO:0006397]	RNA binding [GO:0003723]	nucleus [GO:0005634]	mRNA processing [GO:0006397];RNA binding [GO:0003723];nucleus [GO:0005634]
E7ERC8	Protein SEC13 homolog	protein transport [GO:0015031]	structural molecule activity [GO:0005198]		protein transport [GO:0015031];structural molecule activity [GO:0005198]
E7ERK8	Rho GTPase-activating protein 44	signal transduction [GO:0007165]	GTPase activator activity [GO:0005096]	cytoplasm [GO:0005737]	signal transduction [GO:0007165];GTPase activator activity [GO:0005096];cytoplasm [GO:0005737]
F2Z2I8	Stomatin-like protein 2, mitochondrial
F8W930	Insulin-like growth factor 2 mRNA-binding protein 2		mRNA binding [GO:0003729]		mRNA binding [GO:0003729]
H0YJH9	Polyadenylate-binding protein 2	positive regulation of polynucleotide adenylyltransferase activity [GO:1904247]	RNA binding [GO:0003723]		positive regulation of polynucleotide adenylyltransferase activity [GO:1904247];RNA binding [GO:0003723]
I1VZV6	Hemoglobin alpha 1		heme binding [GO:0020037];iron ion binding [GO:0005506];oxygen binding [GO:0019825];oxygen carrier activity [GO:0005344]	hemoglobin complex [GO:0005833]	heme binding [GO:0020037];iron ion binding [GO:0005506];oxygen binding [GO:0019825];oxygen carrier activity [GO:0005344];hemoglobin complex [GO:0005833]
I6L894	Ankyrin-2	signal transduction [GO:0007165]		plasma membrane [GO:0005886]	signal transduction [GO:0007165];plasma membrane [GO:0005886]
J3QSD7	Cyclin-dependent kinase 12		ATP binding [GO:0005524];protein kinase activity [GO:0004672]		ATP binding [GO:0005524];protein kinase activity [GO:0004672]
K7EQ02	DAZ-associated protein 1		RNA binding [GO:0003723]	cytosol [GO:0005829];nucleoplasm [GO:0005654]	RNA binding [GO:0003723];cytosol [GO:0005829];nucleoplasm [GO:0005654]
K7EQG1	Glutaminyl-peptide cyclotransferase-like protein		glutaminyl-peptide cyclotransferase activity [GO:0016603]	integral component of membrane [GO:0016021]	glutaminyl-peptide cyclotransferase activity [GO:0016603];integral component of membrane [GO:0016021]
Q0VGA5	SARS protein	seryl-tRNA aminoacylation [GO:0006434]	ATP binding [GO:0005524];serine-tRNA ligase activity [GO:0004828]		seryl-tRNA aminoacylation [GO:0006434];ATP binding [GO:0005524];serine-tRNA ligase activity [GO:0004828]
Q15156	PML-RAR protein	negative regulation of extrinsic apoptotic signaling pathway [GO:2001237];retinoic acid receptor signaling pathway [GO:0048384]	DNA-binding transcription factor activity [GO:0003700];nuclear receptor activity [GO:0004879];sequence-specific DNA binding [GO:0043565];steroid hormone receptor activity [GO:0003707];zinc ion binding [GO:0008270]	death-inducing signaling complex [GO:0031264];nucleus [GO:0005634]	negative regulation of extrinsic apoptotic signaling pathway [GO:2001237];retinoic acid receptor signaling pathway [GO:0048384];DNA-binding transcription factor activity [GO:0003700];nuclear receptor activity [GO:0004879];sequence-specific DNA binding [GO:0043565];steroid hormone receptor activity [GO:0003707];zinc ion binding [GO:0008270];death-inducing signaling complex [GO:0031264];nucleus [GO…
Q53G91	Solute carrier family 16, member 3 variant		lactate transmembrane transporter activity [GO:0015129]	integral component of plasma membrane [GO:0005887]	lactate transmembrane transporter activity [GO:0015129];integral component of plasma membrane [GO:0005887]
Q53GE2	F-actin-capping protein subunit alpha	barbed-end actin filament capping [GO:0051016]	actin binding [GO:0003779]	F-actin capping protein complex [GO:0008290]	barbed-end actin filament capping [GO:0051016];actin binding [GO:0003779];F-actin capping protein complex [GO:0008290]
Q59FC3	G protein-coupled receptor kinase interactor 1 variant		GTPase activator activity [GO:0005096];kinase activity [GO:0016301]		GTPase activator activity [GO:0005096];kinase activity [GO:0016301]
Q59GY3	Arginine/serine-rich splicing factor 6 variant		RNA binding [GO:0003723]		RNA binding [GO:0003723]
Q5JR95	40S ribosomal protein S8	translation [GO:0006412]	structural constituent of ribosome [GO:0003735]	cytosol [GO:0005829];endoplasmic reticulum [GO:0005783];ribosome [GO:0005840]	translation [GO:0006412];structural constituent of ribosome [GO:0003735];cytosol [GO:0005829];endoplasmic reticulum [GO:0005783];ribosome [GO:0005840]
Q5T760	Serine/arginine-rich-splicing factor 11	RNA splicing [GO:0008380]	RNA binding [GO:0003723]	nuclear speck [GO:0016607]	RNA splicing [GO:0008380];RNA binding [GO:0003723];nuclear speck [GO:0016607]
Q69YJ7	Uncharacterized protein DKFZp667H197		RNA binding [GO:0003723]		RNA binding [GO:0003723]
Q6IB91	PCK2 protein	gluconeogenesis [GO:0006094]	GTP binding [GO:0005525];phosphoenolpyruvate carboxykinase (GTP) activity [GO:0004613]		gluconeogenesis [GO:0006094];GTP binding [GO:0005525];phosphoenolpyruvate carboxykinase (GTP) activity [GO:0004613]
Q6MZU6	Uncharacterized protein DKFZp686C15213
Q8NE02	AKAP8 protein		DNA binding [GO:0003677]	nucleus [GO:0005634]	DNA binding [GO:0003677];nucleus [GO:0005634]
Q8WYN9	Ribosomal protein S27A	translation [GO:0006412]	structural constituent of ribosome [GO:0003735]	ribosome [GO:0005840]	translation [GO:0006412];structural constituent of ribosome [GO:0003735];ribosome [GO:0005840]
Q96BS4	FBL protein	rRNA processing [GO:0006364]	methyltransferase activity [GO:0008168];RNA binding [GO:0003723]	nucleolus [GO:0005730]	rRNA processing [GO:0006364];methyltransferase activity [GO:0008168];RNA binding [GO:0003723];nucleolus [GO:0005730]
Q9BTT5	Similar to NADH dehydrogenase (Ubiquinone) 1 alpha subcomplex, 9 (39kD)		catalytic activity [GO:0003824];coenzyme binding [GO:0050662]		catalytic activity [GO:0003824];coenzyme binding [GO:0050662]
U3KPZ7	Uncharacterized protein	mRNA processing [GO:0006397];positive regulation of RNA export from nucleus [GO:0046833]	metal ion binding [GO:0046872];mRNA binding [GO:0003729]	nucleus [GO:0005634]	mRNA processing [GO:0006397];positive regulation of RNA export from nucleus [GO:0046833];metal ion binding [GO:0046872];mRNA binding [GO:0003729];nucleus [GO:0005634]
V9HW38	Epididymis secretory protein Li 106		aminopeptidase activity [GO:0004177];manganese ion binding [GO:0030145];metalloexopeptidase activity [GO:0008235]	cytoplasm [GO:0005737]	aminopeptidase activity [GO:0004177];manganese ion binding [GO:0030145];metalloexopeptidase activity [GO:0008235];cytoplasm [GO:0005737]
V9HW68	Epididymis luminal protein 214
V9HWC7	Epididymis secretory sperm binding protein Li 128m	cell redox homeostasis [GO:0045454];hydrogen peroxide catabolic process [GO:0042744]	glutathione peroxidase activity [GO:0004602];peroxiredoxin activity [GO:0051920]	cell [GO:0005623]	cell redox homeostasis [GO:0045454];hydrogen peroxide catabolic process [GO:0042744];glutathione peroxidase activity [GO:0004602];peroxiredoxin activity [GO:0051920];cell [GO:0005623]
O95408	Beta globin		heme binding [GO:0020037];oxygen binding [GO:0019825];oxygen carrier activity [GO:0005344]	hemoglobin complex [GO:0005833]	heme binding [GO:0020037];oxygen binding [GO:0019825];oxygen carrier activity [GO:0005344];hemoglobin complex [GO:0005833]
H0YEY4	ADP-sugar pyrophosphatase		hydrolase activity [GO:0016787]		hydrolase activity [GO:0016787]
O15121	Sphingolipid delta(4)-desaturase DES1	ceramide biosynthetic process [GO:0046513];neutrophil degranulation [GO:0043312];sphingolipid biosynthetic process [GO:0030148];unsaturated fatty acid biosynthetic process [GO:0006636]	electron transfer activity [GO:0009055];sphingolipid delta-4 desaturase activity [GO:0042284]	endoplasmic reticulum [GO:0005783];endoplasmic reticulum membrane [GO:0005789];integral component of plasma membrane [GO:0005887];membrane [GO:0016020];mitochondrion [GO:0005739];plasma membrane [GO:0005886];specific granule membrane [GO:0035579]	ceramide biosynthetic process [GO:0046513];neutrophil degranulation [GO:0043312];sphingolipid biosynthetic process [GO:0030148];unsaturated fatty acid biosynthetic process [GO:0006636];electron transfer activity [GO:0009055];sphingolipid delta-4 desaturase activity [GO:0042284];endoplasmic reticulum [GO:0005783];endoplasmic reticulum membrane [GO:0005789];integral component of plasma membrane [GO…
P17987	T-complex protein 1 subunit alpha	binding of sperm to zona pellucida [GO:0007339];interleukin-12-mediated signaling pathway [GO:0035722];positive regulation of establishment of protein localization to telomere [GO:1904851];positive regulation of protein localization to Cajal body [GO:1904871];positive regulation of telomerase activity [GO:0051973];positive regulation of telomerase RNA localization to Cajal body [GO:1904874];posit…	ATP binding [GO:0005524];RNA binding [GO:0003723];ubiquitin protein ligase binding [GO:0031625];unfolded protein binding [GO:0051082]	acrosomal vesicle [GO:0001669];cell body [GO:0044297];centrosome [GO:0005813];chaperonin-containing T-complex [GO:0005832];cytosol [GO:0005829];extracellular exosome [GO:0070062];Golgi apparatus [GO:0005794];microtubule [GO:0005874];nuclear heterochromatin [GO:0005720];pericentriolar material [GO:0000242];zona pellucida receptor complex [GO:0002199]	binding of sperm to zona pellucida [GO:0007339];interleukin-12-mediated signaling pathway [GO:0035722];positive regulation of establishment of protein localization to telomere [GO:1904851];positive regulation of protein localization to Cajal body [GO:1904871];positive regulation of telomerase activity [GO:0051973];positive regulation of telomerase RNA localization to Cajal body [GO:1904874];posit…
Q68DC2	Ankyrin repeat and SAM domain-containing protein 6			cilium [GO:0005929];cytoplasm [GO:0005737]	cilium [GO:0005929];cytoplasm [GO:0005737]
Q9HCD5	Nuclear receptor coactivator 5	glucose homeostasis [GO:0042593];negative regulation of insulin receptor signaling pathway [GO:0046627]	chromatin binding [GO:0003682];RNA binding [GO:0003723]	actin cytoskeleton [GO:0015629];extracellular space [GO:0005615];nucleus [GO:0005634]	glucose homeostasis [GO:0042593];negative regulation of insulin receptor signaling pathway [GO:0046627];chromatin binding [GO:0003682];RNA binding [GO:0003723];actin cytoskeleton [GO:0015629];extracellular space [GO:0005615];nucleus [GO:0005634]
B4E2P8	cDNA FLJ56207, highly similar to JmjC domain-containing histone demethylation protein 2B
I3L308	Rab effector Noc2	intracellular protein transport [GO:0006886];regulation of exocytosis [GO:0017157]	metal ion binding [GO:0046872];Rab GTPase binding [GO:0017137]	cell [GO:0005623]	intracellular protein transport [GO:0006886];regulation of exocytosis [GO:0017157];metal ion binding [GO:0046872];Rab GTPase binding [GO:0017137];cell [GO:0005623]
Q5JXX6	Mortality factor 4-like protein 2	chromatin organization [GO:0006325];regulation of transcription, DNA-templated [GO:0006355]		NuA4 histone acetyltransferase complex [GO:0035267];nucleoplasm [GO:0005654]	chromatin organization [GO:0006325];regulation of transcription, DNA-templated [GO:0006355];NuA4 histone acetyltransferase complex [GO:0035267];nucleoplasm [GO:0005654]
Q7Z726	Importin subunit alpha	protein import into nucleus [GO:0006606]	nuclear import signal receptor activity [GO:0061608];protein transporter activity [GO:0008565]	cytoplasm [GO:0005737];nucleus [GO:0005634]	protein import into nucleus [GO:0006606];nuclear import signal receptor activity [GO:0061608];protein transporter activity [GO:0008565];cytoplasm [GO:0005737];nucleus [GO:0005634]
A0A1B0GV03	Golgin subfamily A member 6-like protein 7
A0A1B0GVK7	Protein FAM240A
A0AVF1	Intraflagellar transport protein 56	axoneme assembly [GO:0035082];cilium assembly [GO:0060271];intraciliary anterograde transport [GO:0035720];intraciliary transport [GO:0042073];intraciliary transport involved in cilium assembly [GO:0035735];manchette assembly [GO:1905198];protein localization to cilium [GO:0061512];smoothened signaling pathway [GO:0007224]	intraciliary transport particle B binding [GO:0120170]	centrosome [GO:0005813];ciliary basal body [GO:0036064];ciliary base [GO:0097546];ciliary tip [GO:0097542];cilium [GO:0005929];intraciliary transport particle B [GO:0030992];motile cilium [GO:0031514]	axoneme assembly [GO:0035082];cilium assembly [GO:0060271];intraciliary anterograde transport [GO:0035720];intraciliary transport [GO:0042073];intraciliary transport involved in cilium assembly [GO:0035735];manchette assembly [GO:1905198];protein localization to cilium [GO:0061512];smoothened signaling pathway [GO:0007224];intraciliary transport particle B binding [GO:0120170];centrosome [GO:0005…
A2A3K4	Protein tyrosine phosphatase domain-containing protein 1	cilium assembly [GO:0060271]	protein tyrosine phosphatase activity [GO:0004725];protein tyrosine/serine/threonine phosphatase activity [GO:0008138]	cytoplasm [GO:0005737];nucleoplasm [GO:0005654]	cilium assembly [GO:0060271];protein tyrosine phosphatase activity [GO:0004725];protein tyrosine/serine/threonine phosphatase activity [GO:0008138];cytoplasm [GO:0005737];nucleoplasm [GO:0005654]
A2RRP1	Neuroblastoma-amplified sequence	negative regulation of nuclear-transcribed mRNA catabolic process, nonsense-mediated decay [GO:2000623];nuclear-transcribed mRNA catabolic process [GO:0000956];protein transport [GO:0015031];retrograde vesicle-mediated transport, Golgi to endoplasmic reticulum [GO:0006890]	SNARE binding [GO:0000149]	cytosol [GO:0005829];Dsl1/NZR complex [GO:0070939];endoplasmic reticulum [GO:0005783];endoplasmic reticulum membrane [GO:0005789];membrane [GO:0016020]	negative regulation of nuclear-transcribed mRNA catabolic process, nonsense-mediated decay [GO:2000623];nuclear-transcribed mRNA catabolic process [GO:0000956];protein transport [GO:0015031];retrograde vesicle-mediated transport, Golgi to endoplasmic reticulum [GO:0006890];SNARE binding [GO:0000149];cytosol [GO:0005829];Dsl1/NZR complex [GO:0070939];endoplasmic reticulum [GO:0005783];endoplasmic …
A6NCS6	Uncharacterized protein C2orf72
A6NKG5	Retrotransposon-like protein 1	multicellular organism development [GO:0007275]		integral component of membrane [GO:0016021]	multicellular organism development [GO:0007275];integral component of membrane [GO:0016021]
A6NKT7	RanBP2-like and GRIP domain-containing protein 3	NLS-bearing protein import into nucleus [GO:0006607];positive regulation of GTPase activity [GO:0043547]	Ran GTPase binding [GO:0008536]	cytoplasm [GO:0005737];nuclear pore [GO:0005643];nucleus [GO:0005634]	NLS-bearing protein import into nucleus [GO:0006607];positive regulation of GTPase activity [GO:0043547];Ran GTPase binding [GO:0008536];cytoplasm [GO:0005737];nuclear pore [GO:0005643];nucleus [GO:0005634]
G2XKQ0	Small ubiquitin-related modifier 5	PML body organization [GO:0030578];protein sumoylation [GO:0016925]	identical protein binding [GO:0042802];transcription factor binding [GO:0008134]	nucleus [GO:0005634]	PML body organization [GO:0030578];protein sumoylation [GO:0016925];identical protein binding [GO:0042802];transcription factor binding [GO:0008134];nucleus [GO:0005634]
O00744	Protein Wnt-10b	bone trabecula formation [GO:0060346];canonical Wnt signaling pathway [GO:0060070];cell cycle arrest [GO:0007050];cell fate commitment [GO:0045165];cellular response to cAMP [GO:0071320];cellular response to parathyroid hormone stimulus [GO:0071374];cellular response to retinoic acid [GO:0071300];chondrocyte differentiation [GO:0002062];fungiform papilla development [GO:0061196];G2/M transition o…	frizzled binding [GO:0005109];receptor ligand activity [GO:0048018]	extracellular region [GO:0005576];extracellular space [GO:0005615]	bone trabecula formation [GO:0060346];canonical Wnt signaling pathway [GO:0060070];cell cycle arrest [GO:0007050];cell fate commitment [GO:0045165];cellular response to cAMP [GO:0071320];cellular response to parathyroid hormone stimulus [GO:0071374];cellular response to retinoic acid [GO:0071300];chondrocyte differentiation [GO:0002062];fungiform papilla development [GO:0061196];G2/M transition o…
O15041	Semaphorin-3E	branching involved in blood vessel morphogenesis [GO:0001569];negative chemotaxis [GO:0050919];negative regulation of angiogenesis [GO:0016525];negative regulation of axon extension involved in axon guidance [GO:0048843];negative regulation of cell-matrix adhesion [GO:0001953];neural crest cell migration [GO:0001755];positive regulation of cell migration [GO:0030335];regulation of actin cytoskele…	chemorepellent activity [GO:0045499];neuropilin binding [GO:0038191];semaphorin receptor binding [GO:0030215]	extracellular region [GO:0005576];extracellular space [GO:0005615];integral component of plasma membrane [GO:0005887]	branching involved in blood vessel morphogenesis [GO:0001569];negative chemotaxis [GO:0050919];negative regulation of angiogenesis [GO:0016525];negative regulation of axon extension involved in axon guidance [GO:0048843];negative regulation of cell-matrix adhesion [GO:0001953];neural crest cell migration [GO:0001755];positive regulation of cell migration [GO:0030335];regulation of actin cytoskele…
O15534	Period circadian protein homolog 1	circadian regulation of gene expression [GO:0032922];circadian regulation of translation [GO:0097167];circadian rhythm [GO:0007623];entrainment of circadian clock [GO:0009649];entrainment of circadian clock by photoperiod [GO:0043153];histone H3 acetylation [GO:0043966];histone H3 deacetylation [GO:0070932];histone H4 acetylation [GO:0043967];negative regulation of glucocorticoid receptor signali…	chromatin DNA binding [GO:0031490];E-box binding [GO:0070888];kinase binding [GO:0019900];RNA polymerase II proximal promoter sequence-specific DNA binding [GO:0000978];transcription corepressor binding [GO:0001222];transcription factor binding [GO:0008134];transcription regulatory region sequence-specific DNA binding [GO:0000976];ubiquitin protein ligase binding [GO:0031625]	cytoplasm [GO:0005737];cytosol [GO:0005829];nucleoplasm [GO:0005654];nucleus [GO:0005634]	circadian regulation of gene expression [GO:0032922];circadian regulation of translation [GO:0097167];circadian rhythm [GO:0007623];entrainment of circadian clock [GO:0009649];entrainment of circadian clock by photoperiod [GO:0043153];histone H3 acetylation [GO:0043966];histone H3 deacetylation [GO:0070932];histone H4 acetylation [GO:0043967];negative regulation of glucocorticoid receptor signali…
O43196	MutS protein homolog 5	chiasma assembly [GO:0051026];homologous chromosome segregation [GO:0045143];mismatch repair [GO:0006298];reciprocal meiotic recombination [GO:0007131]	ATP binding [GO:0005524];damaged DNA binding [GO:0003684];DNA-dependent ATPase activity [GO:0008094];mismatched DNA binding [GO:0030983]	mismatch repair complex [GO:0032300]	chiasma assembly [GO:0051026];homologous chromosome segregation [GO:0045143];mismatch repair [GO:0006298];reciprocal meiotic recombination [GO:0007131];ATP binding [GO:0005524];damaged DNA binding [GO:0003684];DNA-dependent ATPase activity [GO:0008094];mismatched DNA binding [GO:0030983];mismatch repair complex [GO:0032300]
O43525	Potassium voltage-gated channel subfamily KQT member 3	chemical synaptic transmission [GO:0007268];membrane hyperpolarization [GO:0060081];potassium ion transmembrane transport [GO:0071805];regulation of ion transmembrane transport [GO:0034765]	calmodulin binding [GO:0005516];delayed rectifier potassium channel activity [GO:0005251];voltage-gated potassium channel activity [GO:0005249]	axon initial segment [GO:0043194];cell surface [GO:0009986];integral component of membrane [GO:0016021];integral component of plasma membrane [GO:0005887];node of Ranvier [GO:0033268];plasma membrane [GO:0005886];voltage-gated potassium channel complex [GO:0008076]	chemical synaptic transmission [GO:0007268];membrane hyperpolarization [GO:0060081];potassium ion transmembrane transport [GO:0071805];regulation of ion transmembrane transport [GO:0034765];calmodulin binding [GO:0005516];delayed rectifier potassium channel activity [GO:0005251];voltage-gated potassium channel activity [GO:0005249];axon initial segment [GO:0043194];cell surface [GO:0009986];integ…
O60318	Germinal-center associated nuclear protein	immune system process [GO:0002376];mRNA export from nucleus [GO:0006406];poly(A)+ mRNA export from nucleus [GO:0016973]	nucleic acid binding [GO:0003676];transferase activity, transferring acyl groups [GO:0016746]	cytoplasm [GO:0005737];cytosol [GO:0005829];nuclear membrane [GO:0031965];nuclear pore [GO:0005643];nucleoplasm [GO:0005654];nucleus [GO:0005634];transcription export complex 2 [GO:0070390]	immune system process [GO:0002376];mRNA export from nucleus [GO:0006406];poly(A)+ mRNA export from nucleus [GO:0016973];nucleic acid binding [GO:0003676];transferase activity, transferring acyl groups [GO:0016746];cytoplasm [GO:0005737];cytosol [GO:0005829];nuclear membrane [GO:0031965];nuclear pore [GO:0005643];nucleoplasm [GO:0005654];nucleus [GO:0005634];transcription export complex 2 [GO:0070…
O60543	Cell death activator CIDE-A	apoptotic process [GO:0006915];cell death [GO:0008219];lipid droplet organization [GO:0034389];lipid metabolic process [GO:0006629];lipid storage [GO:0019915];negative regulation of cold-induced thermogenesis [GO:0120163];negative regulation of cytokine secretion [GO:0050710];negative regulation of execution phase of apoptosis [GO:1900118];negative regulation of lipid catabolic process [GO:005099…	protein homodimerization activity [GO:0042803]	cytoplasm [GO:0005737];cytosol [GO:0005829];lipid droplet [GO:0005811];mitochondrial envelope [GO:0005740];mitochondrion [GO:0005739];nucleus [GO:0005634]	apoptotic process [GO:0006915];cell death [GO:0008219];lipid droplet organization [GO:0034389];lipid metabolic process [GO:0006629];lipid storage [GO:0019915];negative regulation of cold-induced thermogenesis [GO:0120163];negative regulation of cytokine secretion [GO:0050710];negative regulation of execution phase of apoptosis [GO:1900118];negative regulation of lipid catabolic process [GO:005099…
O60568	Multifunctional procollagen lysine hydroxylase and glycosyltransferase LH3	basement membrane assembly [GO:0070831];cellular response to hormone stimulus [GO:0032870];collagen fibril organization [GO:0030199];collagen metabolic process [GO:0032963];endothelial cell morphogenesis [GO:0001886];epidermis morphogenesis [GO:0048730];hydroxylysine biosynthetic process [GO:0046947];in utero embryonic development [GO:0001701];lung morphogenesis [GO:0060425];neural tube developme…	iron ion binding [GO:0005506];L-ascorbic acid binding [GO:0031418];procollagen galactosyltransferase activity [GO:0050211];procollagen glucosyltransferase activity [GO:0033823];procollagen-lysine 5-dioxygenase activity [GO:0008475]	collagen-containing extracellular matrix [GO:0062023];endoplasmic reticulum [GO:0005783];endoplasmic reticulum lumen [GO:0005788];endoplasmic reticulum membrane [GO:0005789];extracellular exosome [GO:0070062];extracellular space [GO:0005615];Golgi apparatus [GO:0005794];rough endoplasmic reticulum [GO:0005791];trans-Golgi network [GO:0005802]	basement membrane assembly [GO:0070831];cellular response to hormone stimulus [GO:0032870];collagen fibril organization [GO:0030199];collagen metabolic process [GO:0032963];endothelial cell morphogenesis [GO:0001886];epidermis morphogenesis [GO:0048730];hydroxylysine biosynthetic process [GO:0046947];in utero embryonic development [GO:0001701];lung morphogenesis [GO:0060425];neural tube developme…
O60832	H/ACA ribonucleoprotein complex subunit DKC1	box H/ACA snoRNA 3'-end processing [GO:0000495];enzyme-directed rRNA pseudouridine synthesis [GO:0000455];mRNA pseudouridine synthesis [GO:1990481];positive regulation of establishment of protein localization to telomere [GO:1904851];positive regulation of protein localization to Cajal body [GO:1904871];positive regulation of telomerase activity [GO:0051973];positive regulation of telomerase RNA …	box H/ACA snoRNA binding [GO:0034513];pseudouridine synthase activity [GO:0009982];RNA binding [GO:0003723];telomerase activity [GO:0003720];telomerase RNA binding [GO:0070034]	box H/ACA scaRNP complex [GO:0072589];box H/ACA snoRNP complex [GO:0031429];box H/ACA telomerase RNP complex [GO:0090661];cytoplasm [GO:0005737];fibrillar center [GO:0001650];nucleolus [GO:0005730];nucleoplasm [GO:0005654];nucleus [GO:0005634];telomerase holoenzyme complex [GO:0005697]	box H/ACA snoRNA 3'-end processing [GO:0000495];enzyme-directed rRNA pseudouridine synthesis [GO:0000455];mRNA pseudouridine synthesis [GO:1990481];positive regulation of establishment of protein localization to telomere [GO:1904851];positive regulation of protein localization to Cajal body [GO:1904871];positive regulation of telomerase activity [GO:0051973];positive regulation of telomerase RNA …
O75396	Vesicle-trafficking protein SEC22b	antigen processing and presentation of exogenous peptide antigen via MHC class I, TAP-dependent [GO:0002479];COPII vesicle coating [GO:0048208];endoplasmic reticulum to Golgi vesicle-mediated transport [GO:0006888];negative regulation of autophagosome assembly [GO:1902902];positive regulation of protein catabolic process [GO:0045732];protein transport [GO:0015031];retrograde vesicle-mediated tran…	SNAP receptor activity [GO:0005484];syntaxin binding [GO:0019905]	endoplasmic reticulum [GO:0005783];endoplasmic reticulum membrane [GO:0005789];endoplasmic reticulum-Golgi intermediate compartment [GO:0005793];endoplasmic reticulum-Golgi intermediate compartment membrane [GO:0033116];ER to Golgi transport vesicle membrane [GO:0012507];Golgi membrane [GO:0000139];integral component of membrane [GO:0016021];melanosome [GO:0042470];phagocytic vesicle membrane [GO…	antigen processing and presentation of exogenous peptide antigen via MHC class I, TAP-dependent [GO:0002479];COPII vesicle coating [GO:0048208];endoplasmic reticulum to Golgi vesicle-mediated transport [GO:0006888];negative regulation of autophagosome assembly [GO:1902902];positive regulation of protein catabolic process [GO:0045732];protein transport [GO:0015031];retrograde vesicle-mediated tran…
O75628	GTP-binding protein REM 1	negative regulation of high voltage-gated calcium channel activity [GO:1901842];signal transduction [GO:0007165]	calcium channel regulator activity [GO:0005246];calmodulin binding [GO:0005516];GTP binding [GO:0005525];GTPase activity [GO:0003924]	plasma membrane [GO:0005886]	negative regulation of high voltage-gated calcium channel activity [GO:1901842];signal transduction [GO:0007165];calcium channel regulator activity [GO:0005246];calmodulin binding [GO:0005516];GTP binding [GO:0005525];GTPase activity [GO:0003924];plasma membrane [GO:0005886]
O75940	Survival of motor neuron-related-splicing factor 30	apoptotic process [GO:0006915];mRNA splicing, via spliceosome [GO:0000398];RNA splicing, via transesterification reactions [GO:0000375]	RNA binding [GO:0003723]	Cajal body [GO:0015030];cytoplasm [GO:0005737];nuclear speck [GO:0016607];nucleoplasm [GO:0005654];nucleus [GO:0005634];spliceosomal complex [GO:0005681]	apoptotic process [GO:0006915];mRNA splicing, via spliceosome [GO:0000398];RNA splicing, via transesterification reactions [GO:0000375];RNA binding [GO:0003723];Cajal body [GO:0015030];cytoplasm [GO:0005737];nuclear speck [GO:0016607];nucleoplasm [GO:0005654];nucleus [GO:0005634];spliceosomal complex [GO:0005681]
O95239	Chromosome-associated kinesin KIF4A	anterograde axonal transport [GO:0008089];antigen processing and presentation of exogenous peptide antigen via MHC class II [GO:0019886];microtubule-based movement [GO:0007018];mitotic cytokinesis [GO:0000281];mitotic spindle midzone assembly [GO:0051256];mitotic spindle organization [GO:0007052];organelle organization [GO:0006996];retrograde vesicle-mediated transport, Golgi to endoplasmic retic…	ATP binding [GO:0005524];ATPase activity [GO:0016887];DNA binding [GO:0003677];microtubule binding [GO:0008017];microtubule motor activity [GO:0003777]	axon cytoplasm [GO:1904115];chromosome [GO:0005694];cytoplasm [GO:0005737];cytosol [GO:0005829];intercellular bridge [GO:0045171];kinesin complex [GO:0005871];membrane [GO:0016020];microtubule [GO:0005874];midbody [GO:0030496];nuclear matrix [GO:0016363];nucleoplasm [GO:0005654];spindle microtubule [GO:0005876]	anterograde axonal transport [GO:0008089];antigen processing and presentation of exogenous peptide antigen via MHC class II [GO:0019886];microtubule-based movement [GO:0007018];mitotic cytokinesis [GO:0000281];mitotic spindle midzone assembly [GO:0051256];mitotic spindle organization [GO:0007052];organelle organization [GO:0006996];retrograde vesicle-mediated transport, Golgi to endoplasmic retic…
O95409	Zinc finger protein ZIC 2	brain development [GO:0007420];cell differentiation [GO:0030154];central nervous system development [GO:0007417];negative regulation of transcription, DNA-templated [GO:0045892];positive regulation of DNA-binding transcription factor activity [GO:0051091];positive regulation of transcription by RNA polymerase II [GO:0045944];positive regulation of transcription, DNA-templated [GO:0045893];visual …	chromatin DNA binding [GO:0031490];DNA binding [GO:0003677];DNA-binding transcription factor activity [GO:0003700];DNA-binding transcription factor activity, RNA polymerase II-specific [GO:0000981];metal ion binding [GO:0046872];RNA polymerase II regulatory region sequence-specific DNA binding [GO:0000977]	cytoplasm [GO:0005737];nuclear body [GO:0016604];nucleus [GO:0005634]	brain development [GO:0007420];cell differentiation [GO:0030154];central nervous system development [GO:0007417];negative regulation of transcription, DNA-templated [GO:0045892];positive regulation of DNA-binding transcription factor activity [GO:0051091];positive regulation of transcription by RNA polymerase II [GO:0045944];positive regulation of transcription, DNA-templated [GO:0045893];visual …
O95429	BAG family molecular chaperone regulator 4	cellular response to epidermal growth factor stimulus [GO:0071364];cellular response to tumor necrosis factor [GO:0071356];negative regulation of apoptotic process [GO:0043066];negative regulation of phosphatidylinositol-3,4,5-trisphosphate 5-phosphatase activity [GO:2001145];negative regulation of protein targeting to mitochondrion [GO:1903215];positive regulation of actin filament polymerizatio…	adenyl-nucleotide exchange factor activity [GO:0000774];chaperone binding [GO:0051087];RNA binding [GO:0003723];ubiquitin protein ligase binding [GO:0031625]	cytosol [GO:0005829];nucleus [GO:0005634];plasma membrane [GO:0005886]	cellular response to epidermal growth factor stimulus [GO:0071364];cellular response to tumor necrosis factor [GO:0071356];negative regulation of apoptotic process [GO:0043066];negative regulation of phosphatidylinositol-3,4,5-trisphosphate 5-phosphatase activity [GO:2001145];negative regulation of protein targeting to mitochondrion [GO:1903215];positive regulation of actin filament polymerizatio…
O95755	Ras-related protein Rab-36	intracellular protein transport [GO:0006886];Rab protein signal transduction [GO:0032482]	GTP binding [GO:0005525];GTPase activity [GO:0003924]	Golgi apparatus [GO:0005794];Golgi membrane [GO:0000139]	intracellular protein transport [GO:0006886];Rab protein signal transduction [GO:0032482];GTP binding [GO:0005525];GTPase activity [GO:0003924];Golgi apparatus [GO:0005794];Golgi membrane [GO:0000139]
O96019	Actin-like protein 6A	ATP-dependent chromatin remodeling [GO:0043044];blastocyst formation [GO:0001825];chromatin remodeling [GO:0006338];DNA recombination [GO:0006310];DNA repair [GO:0006281];histone H2A acetylation [GO:0043968];histone H4 acetylation [GO:0043967];neural retina development [GO:0003407];protein deubiquitination [GO:0016579];regulation of growth [GO:0040008];regulation of transcription by RNA polymeras…	chromatin binding [GO:0003682];transcription coactivator activity [GO:0003713]	Ino80 complex [GO:0031011];npBAF complex [GO:0071564];NuA4 histone acetyltransferase complex [GO:0035267];nuclear chromatin [GO:0000790];nucleoplasm [GO:0005654];nucleus [GO:0005634];plasma membrane [GO:0005886];protein-containing complex [GO:0032991];SWI/SNF complex [GO:0016514]	ATP-dependent chromatin remodeling [GO:0043044];blastocyst formation [GO:0001825];chromatin remodeling [GO:0006338];DNA recombination [GO:0006310];DNA repair [GO:0006281];histone H2A acetylation [GO:0043968];histone H4 acetylation [GO:0043967];neural retina development [GO:0003407];protein deubiquitination [GO:0016579];regulation of growth [GO:0040008];regulation of transcription by RNA polymeras…
P00439	Phenylalanine-4-hydroxylase	catecholamine biosynthetic process [GO:0042423];cellular amino acid biosynthetic process [GO:0008652];L-phenylalanine catabolic process [GO:0006559];neurotransmitter biosynthetic process [GO:0042136];tyrosine biosynthetic process [GO:0006571]	iron ion binding [GO:0005506];phenylalanine 4-monooxygenase activity [GO:0004505]	cytosol [GO:0005829]	catecholamine biosynthetic process [GO:0042423];cellular amino acid biosynthetic process [GO:0008652];L-phenylalanine catabolic process [GO:0006559];neurotransmitter biosynthetic process [GO:0042136];tyrosine biosynthetic process [GO:0006571];iron ion binding [GO:0005506];phenylalanine 4-monooxygenase activity [GO:0004505];cytosol [GO:0005829]
P02647	Apolipoprotein A-I	adrenal gland development [GO:0030325];animal organ regeneration [GO:0031100];blood vessel endothelial cell migration [GO:0043534];cellular protein metabolic process [GO:0044267];cholesterol biosynthetic process [GO:0006695];cholesterol efflux [GO:0033344];cholesterol homeostasis [GO:0042632];cholesterol import [GO:0070508];cholesterol metabolic process [GO:0008203];cholesterol transport [GO:0030…	amyloid-beta binding [GO:0001540];apolipoprotein A-I receptor binding [GO:0034191];apolipoprotein receptor binding [GO:0034190];chemorepellent activity [GO:0045499];cholesterol binding [GO:0015485];cholesterol transporter activity [GO:0017127];enzyme binding [GO:0019899];heat shock protein binding [GO:0031072];high-density lipoprotein particle binding [GO:0008035];high-density lipoprotein particl…	blood microparticle [GO:0072562];cell surface [GO:0009986];chylomicron [GO:0042627];collagen-containing extracellular matrix [GO:0062023];cytoplasmic vesicle [GO:0031410];cytosol [GO:0005829];discoidal high-density lipoprotein particle [GO:0034365];early endosome [GO:0005769];endocytic vesicle [GO:0030139];endocytic vesicle lumen [GO:0071682];endoplasmic reticulum lumen [GO:0005788];extracellular…	adrenal gland development [GO:0030325];animal organ regeneration [GO:0031100];blood vessel endothelial cell migration [GO:0043534];cellular protein metabolic process [GO:0044267];cholesterol biosynthetic process [GO:0006695];cholesterol efflux [GO:0033344];cholesterol homeostasis [GO:0042632];cholesterol import [GO:0070508];cholesterol metabolic process [GO:0008203];cholesterol transport [GO:0030…
P02792	Ferritin light chain	cellular iron ion homeostasis [GO:0006879];intracellular sequestering of iron ion [GO:0006880];iron ion homeostasis [GO:0055072];iron ion transport [GO:0006826];neutrophil degranulation [GO:0043312];oxidation-reduction process [GO:0055114]	ferric iron binding [GO:0008199];ferrous iron binding [GO:0008198];identical protein binding [GO:0042802];iron ion binding [GO:0005506]	autolysosome [GO:0044754];azurophil granule lumen [GO:0035578];cytoplasm [GO:0005737];cytosol [GO:0005829];extracellular exosome [GO:0070062];extracellular region [GO:0005576];intracellular ferritin complex [GO:0008043];membrane [GO:0016020]	cellular iron ion homeostasis [GO:0006879];intracellular sequestering of iron ion [GO:0006880];iron ion homeostasis [GO:0055072];iron ion transport [GO:0006826];neutrophil degranulation [GO:0043312];oxidation-reduction process [GO:0055114];ferric iron binding [GO:0008199];ferrous iron binding [GO:0008198];identical protein binding [GO:0042802];iron ion binding [GO:0005506];autolysosome [GO:004475…
P04040	Catalase	aerobic respiration [GO:0009060];aging [GO:0007568];cellular response to growth factor stimulus [GO:0071363];cellular response to oxidative stress [GO:0034599];cholesterol metabolic process [GO:0008203];hemoglobin metabolic process [GO:0020027];hydrogen peroxide catabolic process [GO:0042744];negative regulation of apoptotic process [GO:0043066];negative regulation of NF-kappaB transcription fact…	aminoacylase activity [GO:0004046];antioxidant activity [GO:0016209];catalase activity [GO:0004096];enzyme binding [GO:0019899];heme binding [GO:0020037];identical protein binding [GO:0042802];metal ion binding [GO:0046872];NADP binding [GO:0050661];oxidoreductase activity, acting on peroxide as acceptor [GO:0016684];protein homodimerization activity [GO:0042803];signaling receptor binding [GO:00…	cytosol [GO:0005829];endoplasmic reticulum [GO:0005783];extracellular exosome [GO:0070062];extracellular region [GO:0005576];ficolin-1-rich granule lumen [GO:1904813];focal adhesion [GO:0005925];Golgi apparatus [GO:0005794];intracellular membrane-bounded organelle [GO:0043231];lysosome [GO:0005764];membrane [GO:0016020];mitochondrial intermembrane space [GO:0005758];peroxisomal matrix [GO:0005782…	aerobic respiration [GO:0009060];aging [GO:0007568];cellular response to growth factor stimulus [GO:0071363];cellular response to oxidative stress [GO:0034599];cholesterol metabolic process [GO:0008203];hemoglobin metabolic process [GO:0020027];hydrogen peroxide catabolic process [GO:0042744];negative regulation of apoptotic process [GO:0043066];negative regulation of NF-kappaB transcription fact…
P08574	Cytochrome c1, heme protein, mitochondrial	mitochondrial ATP synthesis coupled proton transport [GO:0042776];mitochondrial electron transport, ubiquinol to cytochrome c [GO:0006122];response to glucagon [GO:0033762]	electron transporter, transferring electrons from CoQH2-cytochrome c reductase complex and cytochrome c oxidase complex activity [GO:0045155];electron transporter, transferring electrons within CoQH2-cytochrome c reductase complex activity [GO:0045153];heme binding [GO:0020037];metal ion binding [GO:0046872]	integral component of membrane [GO:0016021];membrane [GO:0016020];mitochondrial inner membrane [GO:0005743];mitochondrial respiratory chain complex III [GO:0005750];mitochondrion [GO:0005739];nucleus [GO:0005634]	mitochondrial ATP synthesis coupled proton transport [GO:0042776];mitochondrial electron transport, ubiquinol to cytochrome c [GO:0006122];response to glucagon [GO:0033762];electron transporter, transferring electrons from CoQH2-cytochrome c reductase complex and cytochrome c oxidase complex activity [GO:0045155];electron transporter, transferring electrons within CoQH2-cytochrome c reductase com…
P08F94	Fibrocystin	cell-cell adhesion [GO:0098609];cellular calcium ion homeostasis [GO:0006874];cilium assembly [GO:0060271];homeostatic process [GO:0042592];kidney development [GO:0001822];negative regulation of apoptotic process [GO:0043066];negative regulation of cellular component movement [GO:0051271];negative regulation of NF-kappaB transcription factor activity [GO:0032088];negative regulation of protein ki…	signaling receptor activity [GO:0038023]	anchored component of external side of plasma membrane [GO:0031362];apical plasma membrane [GO:0016324];centrosome [GO:0005813];chromosome, centromeric region [GO:0000775];ciliary basal body [GO:0036064];cilium [GO:0005929];cytoplasm [GO:0005737];extracellular exosome [GO:0070062];integral component of membrane [GO:0016021];mitotic spindle [GO:0072686];perinuclear region of cytoplasm [GO:0048471]	cell-cell adhesion [GO:0098609];cellular calcium ion homeostasis [GO:0006874];cilium assembly [GO:0060271];homeostatic process [GO:0042592];kidney development [GO:0001822];negative regulation of apoptotic process [GO:0043066];negative regulation of cellular component movement [GO:0051271];negative regulation of NF-kappaB transcription factor activity [GO:0032088];negative regulation of protein ki…
P11055	Myosin-3	actin filament-based movement [GO:0030048];ATP metabolic process [GO:0046034];embryonic limb morphogenesis [GO:0030326];face morphogenesis [GO:0060325];muscle filament sliding [GO:0030049];muscle organ development [GO:0007517];sarcomere organization [GO:0045214];skeletal muscle contraction [GO:0003009]	actin filament binding [GO:0051015];ATP binding [GO:0005524];ATPase activity, coupled [GO:0042623];calmodulin binding [GO:0005516];microfilament motor activity [GO:0000146];myosin phosphatase activity [GO:0017018]	cytosol [GO:0005829];extracellular exosome [GO:0070062];muscle myosin complex [GO:0005859];myosin filament [GO:0032982];sarcomere [GO:0030017]	actin filament-based movement [GO:0030048];ATP metabolic process [GO:0046034];embryonic limb morphogenesis [GO:0030326];face morphogenesis [GO:0060325];muscle filament sliding [GO:0030049];muscle organ development [GO:0007517];sarcomere organization [GO:0045214];skeletal muscle contraction [GO:0003009];actin filament binding [GO:0051015];ATP binding [GO:0005524];ATPase activity, coupled [GO:00426…
P12270	Nucleoprotein TPR	cell division [GO:0051301];cellular response to heat [GO:0034605];cellular response to interferon-alpha [GO:0035457];mitotic spindle assembly checkpoint [GO:0007094];mRNA export from nucleus [GO:0006406];mRNA export from nucleus in response to heat stress [GO:0031990];negative regulation of RNA export from nucleus [GO:0046832];negative regulation of transcription by RNA polymerase II [GO:0000122]…	chromatin binding [GO:0003682];dynein complex binding [GO:0070840];heat shock protein binding [GO:0031072];mitogen-activated protein kinase binding [GO:0051019];mRNA binding [GO:0003729];protein homodimerization activity [GO:0042803];RNA binding [GO:0003723];structural constituent of nuclear pore [GO:0017056];tubulin binding [GO:0015631]	cytoplasm [GO:0005737];cytoplasmic dynein complex [GO:0005868];extrinsic component of membrane [GO:0019898];kinetochore [GO:0000776];mitotic spindle [GO:0072686];nuclear envelope [GO:0005635];nuclear inclusion body [GO:0042405];nuclear membrane [GO:0031965];nuclear periphery [GO:0034399];nuclear pore [GO:0005643];nuclear pore nuclear basket [GO:0044615];nucleoplasm [GO:0005654];nucleus [GO:000563…	cell division [GO:0051301];cellular response to heat [GO:0034605];cellular response to interferon-alpha [GO:0035457];mitotic spindle assembly checkpoint [GO:0007094];mRNA export from nucleus [GO:0006406];mRNA export from nucleus in response to heat stress [GO:0031990];negative regulation of RNA export from nucleus [GO:0046832];negative regulation of transcription by RNA polymerase II [GO:0000122]…
P17028	Zinc finger protein 24	myelination [GO:0042552];negative regulation of transcription, DNA-templated [GO:0045892];positive regulation of transcription by RNA polymerase II [GO:0045944]	DNA-binding transcription activator activity, RNA polymerase II-specific [GO:0001228];DNA-binding transcription factor activity, RNA polymerase II-specific [GO:0000981];sequence-specific DNA binding [GO:0043565];zinc ion binding [GO:0008270]	nucleus [GO:0005634]	myelination [GO:0042552];negative regulation of transcription, DNA-templated [GO:0045892];positive regulation of transcription by RNA polymerase II [GO:0045944];DNA-binding transcription activator activity, RNA polymerase II-specific [GO:0001228];DNA-binding transcription factor activity, RNA polymerase II-specific [GO:0000981];sequence-specific DNA binding [GO:0043565];zinc ion binding [GO:00082…
P18031	Tyrosine-protein phosphatase non-receptor type 1	actin cytoskeleton reorganization [GO:0031532];activation of JUN kinase activity [GO:0007257];cellular response to unfolded protein [GO:0034620];endoplasmic reticulum unfolded protein response [GO:0030968];growth hormone receptor signaling pathway via JAK-STAT [GO:0060397];insulin receptor signaling pathway [GO:0008286];IRE1-mediated unfolded protein response [GO:0036498];negative regulation of e…	cadherin binding [GO:0045296];enzyme binding [GO:0019899];ephrin receptor binding [GO:0046875];insulin receptor binding [GO:0005158];protein kinase binding [GO:0019901];protein phosphatase 2A binding [GO:0051721];protein tyrosine phosphatase activity [GO:0004725];receptor tyrosine kinase binding [GO:0030971];RNA binding [GO:0003723];zinc ion binding [GO:0008270]	cytoplasmic side of endoplasmic reticulum membrane [GO:0098554];cytosol [GO:0005829];early endosome [GO:0005769];endoplasmic reticulum [GO:0005783];protein-containing complex [GO:0032991];sorting endosome [GO:0097443]	actin cytoskeleton reorganization [GO:0031532];activation of JUN kinase activity [GO:0007257];cellular response to unfolded protein [GO:0034620];endoplasmic reticulum unfolded protein response [GO:0030968];growth hormone receptor signaling pathway via JAK-STAT [GO:0060397];insulin receptor signaling pathway [GO:0008286];IRE1-mediated unfolded protein response [GO:0036498];negative regulation of e…
P19447	General transcription and DNA repair factor IIH helicase subunit XPB	7-methylguanosine mRNA capping [GO:0006370];apoptotic process [GO:0006915];DNA repair [GO:0006281];DNA topological change [GO:0006265];embryonic organ development [GO:0048568];global genome nucleotide-excision repair [GO:0070911];hair cell differentiation [GO:0035315];nucleotide-excision repair [GO:0006289];nucleotide-excision repair, DNA duplex unwinding [GO:0000717];nucleotide-excision repair, …	3'-5' DNA helicase activity [GO:0043138];ATP binding [GO:0005524];ATP-dependent DNA helicase activity [GO:0004003];ATPase activity [GO:0016887];damaged DNA binding [GO:0003684];DNA binding [GO:0003677];helicase activity [GO:0004386];protein C-terminus binding [GO:0008022];protein N-terminus binding [GO:0047485];transcription factor binding [GO:0008134]	nucleoplasm [GO:0005654];nucleotide-excision repair factor 3 complex [GO:0000112];nucleus [GO:0005634];transcription factor TFIID complex [GO:0005669];transcription factor TFIIH core complex [GO:0000439];transcription factor TFIIH holo complex [GO:0005675];transcriptional preinitiation complex [GO:0097550]	7-methylguanosine mRNA capping [GO:0006370];apoptotic process [GO:0006915];DNA repair [GO:0006281];DNA topological change [GO:0006265];embryonic organ development [GO:0048568];global genome nucleotide-excision repair [GO:0070911];hair cell differentiation [GO:0035315];nucleotide-excision repair [GO:0006289];nucleotide-excision repair, DNA duplex unwinding [GO:0000717];nucleotide-excision repair, …
P26358	DNA (cytosine-5)-methyltransferase 1	cellular response to amino acid stimulus [GO:0071230];chromatin organization [GO:0006325];DNA methylation [GO:0006306];DNA methylation involved in embryo development [GO:0043045];DNA methylation on cytosine within a CG sequence [GO:0010424];gene silencing [GO:0016458];maintenance of DNA methylation [GO:0010216];negative regulation of gene expression [GO:0010629];negative regulation of gene expres…	DNA (cytosine-5-)-methyltransferase activity [GO:0003886];DNA binding [GO:0003677];DNA-binding transcription factor activity, RNA polymerase II-specific [GO:0000981];DNA-methyltransferase activity [GO:0009008];methyl-CpG binding [GO:0008327];promoter-specific chromatin binding [GO:1990841];RNA binding [GO:0003723];zinc ion binding [GO:0008270]	nucleoplasm [GO:0005654];nucleus [GO:0005634];pericentric heterochromatin [GO:0005721];replication fork [GO:0005657]	cellular response to amino acid stimulus [GO:0071230];chromatin organization [GO:0006325];DNA methylation [GO:0006306];DNA methylation involved in embryo development [GO:0043045];DNA methylation on cytosine within a CG sequence [GO:0010424];gene silencing [GO:0016458];maintenance of DNA methylation [GO:0010216];negative regulation of gene expression [GO:0010629];negative regulation of gene expres…
P27487	Dipeptidyl peptidase 4	behavioral fear response [GO:0001662];cell adhesion [GO:0007155];endothelial cell migration [GO:0043542];locomotory exploration behavior [GO:0035641];negative regulation of extracellular matrix disassembly [GO:0010716];positive regulation of cell population proliferation [GO:0008284];proteolysis [GO:0006508];psychomotor behavior [GO:0036343];regulation of cell-cell adhesion mediated by integrin […	dipeptidyl-peptidase activity [GO:0008239];identical protein binding [GO:0042802];protease binding [GO:0002020];protein homodimerization activity [GO:0042803];serine-type endopeptidase activity [GO:0004252];serine-type peptidase activity [GO:0008236];signaling receptor binding [GO:0005102];virus receptor activity [GO:0001618]	apical plasma membrane [GO:0016324];cell surface [GO:0009986];endocytic vesicle [GO:0030139];extracellular exosome [GO:0070062];extracellular region [GO:0005576];focal adhesion [GO:0005925];integral component of membrane [GO:0016021];intercellular canaliculus [GO:0046581];invadopodium membrane [GO:0071438];lamellipodium [GO:0030027];lamellipodium membrane [GO:0031258];lysosomal membrane [GO:00057…	behavioral fear response [GO:0001662];cell adhesion [GO:0007155];endothelial cell migration [GO:0043542];locomotory exploration behavior [GO:0035641];negative regulation of extracellular matrix disassembly [GO:0010716];positive regulation of cell population proliferation [GO:0008284];proteolysis [GO:0006508];psychomotor behavior [GO:0036343];regulation of cell-cell adhesion mediated by integrin […
P28799	Progranulin	lysosomal lumen acidification [GO:0007042];lysosomal transport [GO:0007041];negative regulation of neuron apoptotic process [GO:0043524];negative regulation of neutrophil activation [GO:1902564];negative regulation of respiratory burst involved in inflammatory response [GO:0060266];neutrophil degranulation [GO:0043312];positive regulation of aspartic-type peptidase activity [GO:1905247];positive …	chaperone binding [GO:0051087];cytokine activity [GO:0005125];growth factor activity [GO:0008083];RNA binding [GO:0003723]	azurophil granule lumen [GO:0035578];endoplasmic reticulum [GO:0005783];endosome [GO:0005768];extracellular exosome [GO:0070062];extracellular region [GO:0005576];extracellular space [GO:0005615];Golgi apparatus [GO:0005794];late endosome [GO:0005770];lysosomal membrane [GO:0005765];lysosome [GO:0005764];membrane [GO:0016020];plasma membrane [GO:0005886]	lysosomal lumen acidification [GO:0007042];lysosomal transport [GO:0007041];negative regulation of neuron apoptotic process [GO:0043524];negative regulation of neutrophil activation [GO:1902564];negative regulation of respiratory burst involved in inflammatory response [GO:0060266];neutrophil degranulation [GO:0043312];positive regulation of aspartic-type peptidase activity [GO:1905247];positive …
P29803	Pyruvate dehydrogenase E1 component subunit alpha, testis-specific form, mitochondrial	glucose metabolic process [GO:0006006];pyruvate metabolic process [GO:0006090];tricarboxylic acid cycle [GO:0006099]	pyruvate dehydrogenase (acetyl-transferring) activity [GO:0004739];pyruvate dehydrogenase (NAD+) activity [GO:0034604]	mitochondrial matrix [GO:0005759];mitochondrion [GO:0005739];nucleolus [GO:0005730];nucleus [GO:0005634];pyruvate dehydrogenase complex [GO:0045254]	glucose metabolic process [GO:0006006];pyruvate metabolic process [GO:0006090];tricarboxylic acid cycle [GO:0006099];pyruvate dehydrogenase (acetyl-transferring) activity [GO:0004739];pyruvate dehydrogenase (NAD+) activity [GO:0034604];mitochondrial matrix [GO:0005759];mitochondrion [GO:0005739];nucleolus [GO:0005730];nucleus [GO:0005634];pyruvate dehydrogenase complex [GO:0045254]
P35579	Myosin-9	actin cytoskeleton reorganization [GO:0031532];actin filament-based movement [GO:0030048];actomyosin structure organization [GO:0031032];angiogenesis [GO:0001525];blood vessel endothelial cell migration [GO:0043534];cytokinetic process [GO:0032506];establishment of meiotic spindle localization [GO:0051295];establishment of T cell polarity [GO:0001768];in utero embryonic development [GO:0001701];i…	actin binding [GO:0003779];actin filament binding [GO:0051015];actin-dependent ATPase activity [GO:0030898];ADP binding [GO:0043531];ATP binding [GO:0005524];ATPase activity [GO:0016887];cadherin binding [GO:0045296];calmodulin binding [GO:0005516];integrin binding [GO:0005178];microfilament motor activity [GO:0000146];motor activity [GO:0003774];protein domain specific binding [GO:0019904];prote…	actin cytoskeleton [GO:0015629];actomyosin [GO:0042641];actomyosin contractile ring [GO:0005826];brush border [GO:0005903];cell leading edge [GO:0031252];cell-cell adherens junction [GO:0005913];cleavage furrow [GO:0032154];cytoplasm [GO:0005737];cytosol [GO:0005829];extracellular exosome [GO:0070062];focal adhesion [GO:0005925];immunological synapse [GO:0001772];membrane [GO:0016020];myosin II c…	actin cytoskeleton reorganization [GO:0031532];actin filament-based movement [GO:0030048];actomyosin structure organization [GO:0031032];angiogenesis [GO:0001525];blood vessel endothelial cell migration [GO:0043534];cytokinetic process [GO:0032506];establishment of meiotic spindle localization [GO:0051295];establishment of T cell polarity [GO:0001768];in utero embryonic development [GO:0001701];i…
P35606	Coatomer subunit beta'	endoplasmic reticulum to Golgi vesicle-mediated transport [GO:0006888];intra-Golgi vesicle-mediated transport [GO:0006891];intracellular protein transport [GO:0006886];retrograde vesicle-mediated transport, Golgi to endoplasmic reticulum [GO:0006890];toxin transport [GO:1901998]	structural molecule activity [GO:0005198]	COPI vesicle coat [GO:0030126];cytosol [GO:0005829];endoplasmic reticulum membrane [GO:0005789];Golgi membrane [GO:0000139];transport vesicle [GO:0030133]	endoplasmic reticulum to Golgi vesicle-mediated transport [GO:0006888];intra-Golgi vesicle-mediated transport [GO:0006891];intracellular protein transport [GO:0006886];retrograde vesicle-mediated transport, Golgi to endoplasmic reticulum [GO:0006890];toxin transport [GO:1901998];structural molecule activity [GO:0005198];COPI vesicle coat [GO:0030126];cytosol [GO:0005829];endoplasmic reticulum mem…
P38117	Electron transfer flavoprotein subunit beta	fatty acid beta-oxidation using acyl-CoA dehydrogenase [GO:0033539]	electron transfer activity [GO:0009055]	cytosol [GO:0005829];mitochondrial matrix [GO:0005759];mitochondrion [GO:0005739]	fatty acid beta-oxidation using acyl-CoA dehydrogenase [GO:0033539];electron transfer activity [GO:0009055];cytosol [GO:0005829];mitochondrial matrix [GO:0005759];mitochondrion [GO:0005739]
P42704	Leucine-rich PPR motif-containing protein, mitochondrial	mitochondrion transport along microtubule [GO:0047497];mRNA transport [GO:0051028];negative regulation of mitochondrial RNA catabolic process [GO:0000961];regulation of mitochondrial translation [GO:0070129]	beta-tubulin binding [GO:0048487];microtubule binding [GO:0008017];RNA binding [GO:0003723];single-stranded DNA binding [GO:0003697];ubiquitin protein ligase binding [GO:0031625]	condensed nuclear chromosome [GO:0000794];cytoskeleton [GO:0005856];membrane [GO:0016020];microtubule [GO:0005874];mitochondrial nucleoid [GO:0042645];mitochondrion [GO:0005739];nuclear inner membrane [GO:0005637];nuclear outer membrane [GO:0005640];nucleoplasm [GO:0005654];nucleus [GO:0005634];perinuclear region of cytoplasm [GO:0048471];ribonucleoprotein complex [GO:1990904]	mitochondrion transport along microtubule [GO:0047497];mRNA transport [GO:0051028];negative regulation of mitochondrial RNA catabolic process [GO:0000961];regulation of mitochondrial translation [GO:0070129];beta-tubulin binding [GO:0048487];microtubule binding [GO:0008017];RNA binding [GO:0003723];single-stranded DNA binding [GO:0003697];ubiquitin protein ligase binding [GO:0031625];condensed nu…
P43307	Translocon-associated protein subunit alpha	cotranslational protein targeting to membrane [GO:0006613];IRE1-mediated unfolded protein response [GO:0036498];positive regulation of cell population proliferation [GO:0008284]		endoplasmic reticulum [GO:0005783];endoplasmic reticulum membrane [GO:0005789];integral component of membrane [GO:0016021]	cotranslational protein targeting to membrane [GO:0006613];IRE1-mediated unfolded protein response [GO:0036498];positive regulation of cell population proliferation [GO:0008284];endoplasmic reticulum [GO:0005783];endoplasmic reticulum membrane [GO:0005789];integral component of membrane [GO:0016021]
P46019	Phosphorylase b kinase regulatory subunit alpha, liver isoform	carbohydrate metabolic process [GO:0005975];cellular protein modification process [GO:0006464];generation of precursor metabolites and energy [GO:0006091];glycogen metabolic process [GO:0005977]	calmodulin binding [GO:0005516];phosphorylase kinase activity [GO:0004689]	cytosol [GO:0005829];phosphorylase kinase complex [GO:0005964];plasma membrane [GO:0005886]	carbohydrate metabolic process [GO:0005975];cellular protein modification process [GO:0006464];generation of precursor metabolites and energy [GO:0006091];glycogen metabolic process [GO:0005977];calmodulin binding [GO:0005516];phosphorylase kinase activity [GO:0004689];cytosol [GO:0005829];phosphorylase kinase complex [GO:0005964];plasma membrane [GO:0005886]
P46199	Translation initiation factor IF-2, mitochondrial	mitochondrial translational initiation [GO:0070124];regulation of translational initiation [GO:0006446];ribosome disassembly [GO:0032790]	GTP binding [GO:0005525];GTPase activity [GO:0003924];ribosomal small subunit binding [GO:0043024];RNA binding [GO:0003723];translation factor activity, RNA binding [GO:0008135];translation initiation factor activity [GO:0003743]	mitochondrion [GO:0005739];nucleoplasm [GO:0005654]	mitochondrial translational initiation [GO:0070124];regulation of translational initiation [GO:0006446];ribosome disassembly [GO:0032790];GTP binding [GO:0005525];GTPase activity [GO:0003924];ribosomal small subunit binding [GO:0043024];RNA binding [GO:0003723];translation factor activity, RNA binding [GO:0008135];translation initiation factor activity [GO:0003743];mitochondrion [GO:0005739];nucl…
P49006	MARCKS-related protein	positive regulation of cell population proliferation [GO:0008284]	actin binding [GO:0003779];calmodulin binding [GO:0005516]	cytoplasm [GO:0005737];cytoskeleton [GO:0005856];extracellular exosome [GO:0070062];plasma membrane [GO:0005886]	positive regulation of cell population proliferation [GO:0008284];actin binding [GO:0003779];calmodulin binding [GO:0005516];cytoplasm [GO:0005737];cytoskeleton [GO:0005856];extracellular exosome [GO:0070062];plasma membrane [GO:0005886]
P49327	Fatty acid synthase	acetyl-CoA metabolic process [GO:0006084];cellular response to interleukin-4 [GO:0071353];establishment of endothelial intestinal barrier [GO:0090557];ether lipid biosynthetic process [GO:0008611];fatty acid biosynthetic process [GO:0006633];fatty acid metabolic process [GO:0006631];fatty-acyl-CoA biosynthetic process [GO:0046949];macromolecule metabolic process [GO:0043170];mammary gland develop…	(3R)-hydroxymyristoyl-[acyl-carrier-protein] dehydratase activity [GO:0008659];3-hydroxyoctanoyl-[acyl-carrier-protein] dehydratase activity [GO:0047451];3-oxo-glutaryl-[acp] methyl ester reductase activity [GO:0102131];3-oxo-pimeloyl-[acp] methyl ester reductase activity [GO:0102132];3-oxoacyl-[acyl-carrier-protein] reductase (NADPH) activity [GO:0004316];3-oxoacyl-[acyl-carrier-protein] synthas…	cytosol [GO:0005829];extracellular exosome [GO:0070062];glycogen granule [GO:0042587];Golgi apparatus [GO:0005794];melanosome [GO:0042470];membrane [GO:0016020];plasma membrane [GO:0005886]	acetyl-CoA metabolic process [GO:0006084];cellular response to interleukin-4 [GO:0071353];establishment of endothelial intestinal barrier [GO:0090557];ether lipid biosynthetic process [GO:0008611];fatty acid biosynthetic process [GO:0006633];fatty acid metabolic process [GO:0006631];fatty-acyl-CoA biosynthetic process [GO:0046949];macromolecule metabolic process [GO:0043170];mammary gland develop…
P51570	Galactokinase	galactitol metabolic process [GO:0019402];galactose catabolic process [GO:0019388];galactose catabolic process via UDP-galactose [GO:0033499];galactose metabolic process [GO:0006012];glycolytic process from galactose [GO:0061623]	ATP binding [GO:0005524];galactokinase activity [GO:0004335];galactose binding [GO:0005534]	cytoplasm [GO:0005737];cytosol [GO:0005829];extracellular exosome [GO:0070062];membrane [GO:0016020]	galactitol metabolic process [GO:0019402];galactose catabolic process [GO:0019388];galactose catabolic process via UDP-galactose [GO:0033499];galactose metabolic process [GO:0006012];glycolytic process from galactose [GO:0061623];ATP binding [GO:0005524];galactokinase activity [GO:0004335];galactose binding [GO:0005534];cytoplasm [GO:0005737];cytosol [GO:0005829];extracellular exosome [GO:0070062…
P52948	Nuclear pore complex protein Nup98-Nup96	DNA replication [GO:0006260];mRNA export from nucleus [GO:0006406];nuclear pore complex assembly [GO:0051292];nuclear pore organization [GO:0006999];nucleocytoplasmic transport [GO:0006913];positive regulation of mRNA splicing, via spliceosome [GO:0048026];posttranscriptional tethering of RNA polymerase II gene DNA at nuclear periphery [GO:0000973];protein import into nucleus [GO:0006606];RNA exp…	mRNA binding [GO:0003729];nuclear localization sequence binding [GO:0008139];promoter-specific chromatin binding [GO:1990841];RNA binding [GO:0003723];serine-type peptidase activity [GO:0008236];structural constituent of nuclear pore [GO:0017056];transcription coactivator activity [GO:0003713];transporter activity [GO:0005215]	cytosol [GO:0005829];intracellular membrane-bounded organelle [GO:0043231];nuclear body [GO:0016604];nuclear envelope [GO:0005635];nuclear inclusion body [GO:0042405];nuclear membrane [GO:0031965];nuclear periphery [GO:0034399];nuclear pore [GO:0005643];nuclear pore cytoplasmic filaments [GO:0044614];nuclear pore nuclear basket [GO:0044615];nuclear pore outer ring [GO:0031080];nucleoplasm [GO:000…	DNA replication [GO:0006260];mRNA export from nucleus [GO:0006406];nuclear pore complex assembly [GO:0051292];nuclear pore organization [GO:0006999];nucleocytoplasmic transport [GO:0006913];positive regulation of mRNA splicing, via spliceosome [GO:0048026];posttranscriptional tethering of RNA polymerase II gene DNA at nuclear periphery [GO:0000973];protein import into nucleus [GO:0006606];RNA exp…
P53621	Coatomer subunit alpha	endoplasmic reticulum to Golgi vesicle-mediated transport [GO:0006888];intra-Golgi vesicle-mediated transport [GO:0006891];intracellular protein transport [GO:0006886];pancreatic juice secretion [GO:0030157];retrograde vesicle-mediated transport, Golgi to endoplasmic reticulum [GO:0006890]	hormone activity [GO:0005179];structural molecule activity [GO:0005198]	COPI vesicle coat [GO:0030126];cytoplasm [GO:0005737];cytosol [GO:0005829];endoplasmic reticulum membrane [GO:0005789];extracellular exosome [GO:0070062];extracellular space [GO:0005615];Golgi membrane [GO:0000139];membrane [GO:0016020];transport vesicle [GO:0030133]	endoplasmic reticulum to Golgi vesicle-mediated transport [GO:0006888];intra-Golgi vesicle-mediated transport [GO:0006891];intracellular protein transport [GO:0006886];pancreatic juice secretion [GO:0030157];retrograde vesicle-mediated transport, Golgi to endoplasmic reticulum [GO:0006890];hormone activity [GO:0005179];structural molecule activity [GO:0005198];COPI vesicle coat [GO:0030126];cytop…
P54136	Arginine--tRNA ligase, cytoplasmic	arginyl-tRNA aminoacylation [GO:0006420];tRNA aminoacylation for protein translation [GO:0006418]	arginine binding [GO:0034618];arginine-tRNA ligase activity [GO:0004814];ATP binding [GO:0005524];cadherin binding [GO:0045296];tRNA binding [GO:0000049]	aminoacyl-tRNA synthetase multienzyme complex [GO:0017101];cytoplasm [GO:0005737];cytosol [GO:0005829];extracellular exosome [GO:0070062];membrane [GO:0016020];nucleoplasm [GO:0005654];nucleus [GO:0005634]	arginyl-tRNA aminoacylation [GO:0006420];tRNA aminoacylation for protein translation [GO:0006418];arginine binding [GO:0034618];arginine-tRNA ligase activity [GO:0004814];ATP binding [GO:0005524];cadherin binding [GO:0045296];tRNA binding [GO:0000049];aminoacyl-tRNA synthetase multienzyme complex [GO:0017101];cytoplasm [GO:0005737];cytosol [GO:0005829];extracellular exosome [GO:0070062];membrane …
P54792	Putative segment polarity protein dishevelled homolog DVL1P1	canonical Wnt signaling pathway [GO:0060070];heart development [GO:0007507];intracellular signal transduction [GO:0035556];planar cell polarity pathway involved in neural tube closure [GO:0090179]	frizzled binding [GO:0005109]	cytosol [GO:0005829]	canonical Wnt signaling pathway [GO:0060070];heart development [GO:0007507];intracellular signal transduction [GO:0035556];planar cell polarity pathway involved in neural tube closure [GO:0090179];frizzled binding [GO:0005109];cytosol [GO:0005829]
P62861	40S ribosomal protein S30	antibacterial humoral response [GO:0019731];antimicrobial humoral immune response mediated by antimicrobial peptide [GO:0061844];defense response to Gram-positive bacterium [GO:0050830];innate immune response in mucosa [GO:0002227];nuclear-transcribed mRNA catabolic process, nonsense-mediated decay [GO:0000184];SRP-dependent cotranslational protein targeting to membrane [GO:0006614];translation […	RNA binding [GO:0003723];structural constituent of ribosome [GO:0003735]	cytosol [GO:0005829];cytosolic small ribosomal subunit [GO:0022627];extracellular space [GO:0005615];nucleoplasm [GO:0005654];small ribosomal subunit [GO:0015935]	antibacterial humoral response [GO:0019731];antimicrobial humoral immune response mediated by antimicrobial peptide [GO:0061844];defense response to Gram-positive bacterium [GO:0050830];innate immune response in mucosa [GO:0002227];nuclear-transcribed mRNA catabolic process, nonsense-mediated decay [GO:0000184];SRP-dependent cotranslational protein targeting to membrane [GO:0006614];translation […
P62906	60S ribosomal protein L10a	cytoplasmic translation [GO:0002181];maturation of LSU-rRNA [GO:0000470];nuclear-transcribed mRNA catabolic process, nonsense-mediated decay [GO:0000184];response to ethanol [GO:0045471];SRP-dependent cotranslational protein targeting to membrane [GO:0006614];translation [GO:0006412];translational initiation [GO:0006413]	RNA binding [GO:0003723];structural constituent of ribosome [GO:0003735]	cytosol [GO:0005829];cytosolic large ribosomal subunit [GO:0022625];extracellular exosome [GO:0070062];focal adhesion [GO:0005925];membrane [GO:0016020];nucleus [GO:0005634];polysomal ribosome [GO:0042788];postsynaptic density [GO:0014069]	cytoplasmic translation [GO:0002181];maturation of LSU-rRNA [GO:0000470];nuclear-transcribed mRNA catabolic process, nonsense-mediated decay [GO:0000184];response to ethanol [GO:0045471];SRP-dependent cotranslational protein targeting to membrane [GO:0006614];translation [GO:0006412];translational initiation [GO:0006413];RNA binding [GO:0003723];structural constituent of ribosome [GO:0003735];cyt…
P80108	Phosphatidylinositol-glycan-specific phospholipase D	C-terminal protein lipidation [GO:0006501];cell migration involved in sprouting angiogenesis [GO:0002042];cellular response to calcium ion [GO:0071277];cellular response to cholesterol [GO:0071397];cellular response to drug [GO:0035690];cellular response to insulin stimulus [GO:0032869];cellular response to pH [GO:0071467];cellular response to triglyceride [GO:0071401];chondrocyte differentiation…	glycosylphosphatidylinositol phospholipase D activity [GO:0004621];phospholipase D activity [GO:0004630];sodium channel regulator activity [GO:0017080]	cytoplasm [GO:0005737];extracellular exosome [GO:0070062];extracellular matrix [GO:0031012];extracellular region [GO:0005576];extracellular space [GO:0005615];intracellular [GO:0005622];intracellular membrane-bounded organelle [GO:0043231];lysosomal membrane [GO:0005765]	C-terminal protein lipidation [GO:0006501];cell migration involved in sprouting angiogenesis [GO:0002042];cellular response to calcium ion [GO:0071277];cellular response to cholesterol [GO:0071397];cellular response to drug [GO:0035690];cellular response to insulin stimulus [GO:0032869];cellular response to pH [GO:0071467];cellular response to triglyceride [GO:0071401];chondrocyte differentiation…
P82979	SAP domain-containing ribonucleoprotein	mRNA 3'-end processing [GO:0031124];mRNA export from nucleus [GO:0006406];regulation of translation [GO:0006417];RNA export from nucleus [GO:0006405]	DNA binding [GO:0003677];RNA binding [GO:0003723]	cytoplasmic ribonucleoprotein granule [GO:0036464];nuclear speck [GO:0016607];nucleoplasm [GO:0005654];nucleus [GO:0005634];transcription export complex [GO:0000346]	mRNA 3'-end processing [GO:0031124];mRNA export from nucleus [GO:0006406];regulation of translation [GO:0006417];RNA export from nucleus [GO:0006405];DNA binding [GO:0003677];RNA binding [GO:0003723];cytoplasmic ribonucleoprotein granule [GO:0036464];nuclear speck [GO:0016607];nucleoplasm [GO:0005654];nucleus [GO:0005634];transcription export complex [GO:0000346]
Q00688	Peptidyl-prolyl cis-trans isomerase FKBP3		FK506 binding [GO:0005528];peptidyl-prolyl cis-trans isomerase activity [GO:0003755];RNA binding [GO:0003723];signaling receptor activity [GO:0038023]	nucleus [GO:0005634]	FK506 binding [GO:0005528];peptidyl-prolyl cis-trans isomerase activity [GO:0003755];RNA binding [GO:0003723];signaling receptor activity [GO:0038023];nucleus [GO:0005634]
Q01804	OTU domain-containing protein 4	innate immune response [GO:0045087];negative regulation of interleukin-1-mediated signaling pathway [GO:2000660];negative regulation of toll-like receptor signaling pathway [GO:0034122];positive regulation of DNA demethylation [GO:1901537];protein deubiquitination [GO:0016579];protein K48-linked deubiquitination [GO:0071108];protein K63-linked deubiquitination [GO:0070536];regulation of protein K…	Lys63-specific deubiquitinase activity [GO:0061578];protein-containing complex scaffold activity [GO:0032947];RNA binding [GO:0003723];thiol-dependent ubiquitin-specific protease activity [GO:0004843]	cytoplasm [GO:0005737];nucleus [GO:0005634]	innate immune response [GO:0045087];negative regulation of interleukin-1-mediated signaling pathway [GO:2000660];negative regulation of toll-like receptor signaling pathway [GO:0034122];positive regulation of DNA demethylation [GO:1901537];protein deubiquitination [GO:0016579];protein K48-linked deubiquitination [GO:0071108];protein K63-linked deubiquitination [GO:0070536];regulation of protein K…
Q02318	Sterol 26-hydroxylase, mitochondrial	bile acid biosynthetic process [GO:0006699];sterol metabolic process [GO:0016125]	heme binding [GO:0020037];iron ion binding [GO:0005506];oxidoreductase activity, acting on paired donors, with incorporation or reduction of molecular oxygen [GO:0016705];steroid hydroxylase activity [GO:0008395]	mitochondrial matrix [GO:0005759];mitochondrial membrane [GO:0031966];mitochondrion [GO:0005739]	bile acid biosynthetic process [GO:0006699];sterol metabolic process [GO:0016125];heme binding [GO:0020037];iron ion binding [GO:0005506];oxidoreductase activity, acting on paired donors, with incorporation or reduction of molecular oxygen [GO:0016705];steroid hydroxylase activity [GO:0008395];mitochondrial matrix [GO:0005759];mitochondrial membrane [GO:0031966];mitochondrion [GO:0005739]
Q02750	Dual specificity mitogen-activated protein kinase kinase 1	activation of MAPK activity [GO:0000187];activation of protein kinase activity [GO:0032147];Bergmann glial cell differentiation [GO:0060020];cell cycle arrest [GO:0007050];cell motility [GO:0048870];cellular senescence [GO:0090398];cerebellar cortex formation [GO:0021697];chemotaxis [GO:0006935];epithelial cell proliferation involved in lung morphogenesis [GO:0060502];ERK1 and ERK2 cascade [GO:00…	ATP binding [GO:0005524];MAP kinase kinase activity [GO:0004708];protein C-terminus binding [GO:0008022];protein kinase activity [GO:0004672];protein N-terminus binding [GO:0047485];protein serine/threonine kinase activator activity [GO:0043539];protein serine/threonine kinase activity [GO:0004674];protein serine/threonine/tyrosine kinase activity [GO:0004712];protein tyrosine kinase activity [GO…	cytoplasm [GO:0005737];cytosol [GO:0005829];early endosome [GO:0005769];endoplasmic reticulum [GO:0005783];focal adhesion [GO:0005925];Golgi apparatus [GO:0005794];late endosome [GO:0005770];microtubule organizing center [GO:0005815];mitochondrion [GO:0005739];nucleus [GO:0005634];plasma membrane [GO:0005886]	activation of MAPK activity [GO:0000187];activation of protein kinase activity [GO:0032147];Bergmann glial cell differentiation [GO:0060020];cell cycle arrest [GO:0007050];cell motility [GO:0048870];cellular senescence [GO:0090398];cerebellar cortex formation [GO:0021697];chemotaxis [GO:0006935];epithelial cell proliferation involved in lung morphogenesis [GO:0060502];ERK1 and ERK2 cascade [GO:00…
Q07001	Acetylcholine receptor subunit delta	chemical synaptic transmission [GO:0007268];ion transmembrane transport [GO:0034220];muscle contraction [GO:0006936];musculoskeletal movement [GO:0050881];nervous system process [GO:0050877];neuromuscular process [GO:0050905];neuromuscular synaptic transmission [GO:0007274];regulation of membrane potential [GO:0042391];response to nicotine [GO:0035094];signal transduction [GO:0007165];skeletal mu…	acetylcholine binding [GO:0042166];acetylcholine-gated cation-selective channel activity [GO:0022848];transmembrane signaling receptor activity [GO:0004888];transmitter-gated ion channel activity involved in regulation of postsynaptic membrane potential [GO:1904315]	acetylcholine-gated channel complex [GO:0005892];cell junction [GO:0030054];cytosol [GO:0005829];integral component of plasma membrane [GO:0005887];integral component of postsynaptic specialization membrane [GO:0099060];neuromuscular junction [GO:0031594];neuron projection [GO:0043005];nucleoplasm [GO:0005654];plasma membrane [GO:0005886];postsynaptic membrane [GO:0045211];synapse [GO:0045202]	chemical synaptic transmission [GO:0007268];ion transmembrane transport [GO:0034220];muscle contraction [GO:0006936];musculoskeletal movement [GO:0050881];nervous system process [GO:0050877];neuromuscular process [GO:0050905];neuromuscular synaptic transmission [GO:0007274];regulation of membrane potential [GO:0042391];response to nicotine [GO:0035094];signal transduction [GO:0007165];skeletal mu…
Q0VG73	Putative uncharacterized protein LOC152225
Q12824	SWI/SNF-related matrix-associated actin-dependent regulator of chromatin subfamily B member 1	ATP-dependent chromatin remodeling [GO:0043044];cell cycle [GO:0007049];chromatin remodeling [GO:0006338];DNA integration [GO:0015074];negative regulation of histone H3-K9 dimethylation [GO:1900110];negative regulation of histone H3-K9 trimethylation [GO:1900113];nervous system development [GO:0007399];nucleosome disassembly [GO:0006337];positive regulation by host of viral transcription [GO:0043…	DNA binding [GO:0003677];p53 binding [GO:0002039];RNA polymerase I CORE element sequence-specific DNA binding [GO:0001164];Tat protein binding [GO:0030957];transcription coactivator activity [GO:0003713]	brahma complex [GO:0035060];fibrillar center [GO:0001650];intracellular membrane-bounded organelle [GO:0043231];nBAF complex [GO:0071565];npBAF complex [GO:0071564];nuclear chromatin [GO:0000790];nucleolus [GO:0005730];nucleoplasm [GO:0005654];nucleus [GO:0005634];protein-containing complex [GO:0032991];SWI/SNF complex [GO:0016514]	ATP-dependent chromatin remodeling [GO:0043044];cell cycle [GO:0007049];chromatin remodeling [GO:0006338];DNA integration [GO:0015074];negative regulation of histone H3-K9 dimethylation [GO:1900110];negative regulation of histone H3-K9 trimethylation [GO:1900113];nervous system development [GO:0007399];nucleosome disassembly [GO:0006337];positive regulation by host of viral transcription [GO:0043…
Q12929	Epidermal growth factor receptor kinase substrate 8	actin crosslink formation [GO:0051764];actin cytoskeleton reorganization [GO:0031532];actin filament bundle assembly [GO:0051017];actin polymerization-dependent cell motility [GO:0070358];adult locomotory behavior [GO:0008344];barbed-end actin filament capping [GO:0051016];behavioral response to ethanol [GO:0048149];cell population proliferation [GO:0008283];cellular response to leukemia inhibito…	actin binding [GO:0003779];Rac GTPase binding [GO:0048365];SH3/SH2 adaptor activity [GO:0005070]	brush border [GO:0005903];cell cortex [GO:0005938];cell junction [GO:0030054];extracellular exosome [GO:0070062];glutamatergic synapse [GO:0098978];growth cone [GO:0030426];NMDA selective glutamate receptor complex [GO:0017146];plasma membrane [GO:0005886];postsynaptic density [GO:0014069];ruffle membrane [GO:0032587];stereocilium [GO:0032420];stereocilium tip [GO:0032426];vesicle [GO:0031982]	actin crosslink formation [GO:0051764];actin cytoskeleton reorganization [GO:0031532];actin filament bundle assembly [GO:0051017];actin polymerization-dependent cell motility [GO:0070358];adult locomotory behavior [GO:0008344];barbed-end actin filament capping [GO:0051016];behavioral response to ethanol [GO:0048149];cell population proliferation [GO:0008283];cellular response to leukemia inhibito…
Q13057	Bifunctional coenzyme A synthase	coenzyme A biosynthetic process [GO:0015937];coenzyme biosynthetic process [GO:0009108]	ATP binding [GO:0005524];dephospho-CoA kinase activity [GO:0004140];pantetheine-phosphate adenylyltransferase activity [GO:0004595]	cytosol [GO:0005829];extracellular exosome [GO:0070062];mitochondrial matrix [GO:0005759];mitochondrial outer membrane [GO:0005741];nucleoplasm [GO:0005654]	coenzyme A biosynthetic process [GO:0015937];coenzyme biosynthetic process [GO:0009108];ATP binding [GO:0005524];dephospho-CoA kinase activity [GO:0004140];pantetheine-phosphate adenylyltransferase activity [GO:0004595];cytosol [GO:0005829];extracellular exosome [GO:0070062];mitochondrial matrix [GO:0005759];mitochondrial outer membrane [GO:0005741];nucleoplasm [GO:0005654]
Q13136	Liprin-alpha-1	cell-matrix adhesion [GO:0007160];negative regulation of protein localization to plasma membrane [GO:1903077];negative regulation of stress fiber assembly [GO:0051497];signal transduction [GO:0007165]		cytoplasm [GO:0005737];cytosol [GO:0005829];focal adhesion [GO:0005925];presynaptic active zone [GO:0048786]	cell-matrix adhesion [GO:0007160];negative regulation of protein localization to plasma membrane [GO:1903077];negative regulation of stress fiber assembly [GO:0051497];signal transduction [GO:0007165];cytoplasm [GO:0005737];cytosol [GO:0005829];focal adhesion [GO:0005925];presynaptic active zone [GO:0048786]
Q13588	GRB2-related adapter protein	cell-cell signaling [GO:0007267];Ras protein signal transduction [GO:0007265]	SH3/SH2 adaptor activity [GO:0005070]	cytoplasm [GO:0005737];cytosol [GO:0005829]	cell-cell signaling [GO:0007267];Ras protein signal transduction [GO:0007265];SH3/SH2 adaptor activity [GO:0005070];cytoplasm [GO:0005737];cytosol [GO:0005829]
Q13895	Bystin	cell adhesion [GO:0007155];cell population proliferation [GO:0008283];female pregnancy [GO:0007565];maturation of SSU-rRNA from tricistronic rRNA transcript (SSU-rRNA, 5.8S rRNA, LSU-rRNA) [GO:0000462];rRNA processing [GO:0006364];trophectodermal cell differentiation [GO:0001829]	RNA binding [GO:0003723];snoRNA binding [GO:0030515]	apical part of cell [GO:0045177];cytoplasm [GO:0005737];cytosol [GO:0005829];intracellular membrane-bounded organelle [GO:0043231];membrane [GO:0016020];nucleolus [GO:0005730];nucleoplasm [GO:0005654];nucleus [GO:0005634];preribosome, small subunit precursor [GO:0030688]	cell adhesion [GO:0007155];cell population proliferation [GO:0008283];female pregnancy [GO:0007565];maturation of SSU-rRNA from tricistronic rRNA transcript (SSU-rRNA, 5.8S rRNA, LSU-rRNA) [GO:0000462];rRNA processing [GO:0006364];trophectodermal cell differentiation [GO:0001829];RNA binding [GO:0003723];snoRNA binding [GO:0030515];apical part of cell [GO:0045177];cytoplasm [GO:0005737];cytosol […
Q14554	Protein disulfide-isomerase A5	cell redox homeostasis [GO:0045454];IRE1-mediated unfolded protein response [GO:0036498];oxidation-reduction process [GO:0055114];protein folding [GO:0006457]	oxidoreductase activity [GO:0016491];peptide disulfide oxidoreductase activity [GO:0015037];protein disulfide isomerase activity [GO:0003756]	endoplasmic reticulum lumen [GO:0005788];endoplasmic reticulum membrane [GO:0005789]	cell redox homeostasis [GO:0045454];IRE1-mediated unfolded protein response [GO:0036498];oxidation-reduction process [GO:0055114];protein folding [GO:0006457];oxidoreductase activity [GO:0016491];peptide disulfide oxidoreductase activity [GO:0015037];protein disulfide isomerase activity [GO:0003756];endoplasmic reticulum lumen [GO:0005788];endoplasmic reticulum membrane [GO:0005789]
Q14847	LIM and SH3 domain protein 1	ion transport [GO:0006811]	actin filament binding [GO:0051015];cadherin binding [GO:0045296];ion transmembrane transporter activity [GO:0015075];metal ion binding [GO:0046872];SH3/SH2 adaptor activity [GO:0005070]	cortical actin cytoskeleton [GO:0030864];cytoplasm [GO:0005737];focal adhesion [GO:0005925]	ion transport [GO:0006811];actin filament binding [GO:0051015];cadherin binding [GO:0045296];ion transmembrane transporter activity [GO:0015075];metal ion binding [GO:0046872];SH3/SH2 adaptor activity [GO:0005070];cortical actin cytoskeleton [GO:0030864];cytoplasm [GO:0005737];focal adhesion [GO:0005925]
Q15070	Mitochondrial inner membrane protein OXA1L	aerobic respiration [GO:0009060];mitochondrial proton-transporting ATP synthase complex assembly [GO:0033615];mitochondrial respiratory chain complex I assembly [GO:0032981];mitochondrial respiratory chain complex IV assembly [GO:0033617];mitochondrial translational elongation [GO:0070125];mitochondrial translational termination [GO:0070126];negative regulation of ATPase activity [GO:0032780];neg…	membrane insertase activity [GO:0032977];mitochondrial ribosome binding [GO:0097177];protein homodimerization activity [GO:0042803]	integral component of mitochondrial inner membrane [GO:0031305];integral component of mitochondrial membrane [GO:0032592];mitochondrial matrix [GO:0005759];mitochondrial membrane [GO:0031966];mitochondrial respirasome [GO:0005746];mitochondrion [GO:0005739];protein-containing complex [GO:0032991]	aerobic respiration [GO:0009060];mitochondrial proton-transporting ATP synthase complex assembly [GO:0033615];mitochondrial respiratory chain complex I assembly [GO:0032981];mitochondrial respiratory chain complex IV assembly [GO:0033617];mitochondrial translational elongation [GO:0070125];mitochondrial translational termination [GO:0070126];negative regulation of ATPase activity [GO:0032780];neg…
Q15428	Splicing factor 3A subunit 2	mRNA 3'-splice site recognition [GO:0000389];mRNA processing [GO:0006397];mRNA splicing, via spliceosome [GO:0000398];positive regulation of neuron projection development [GO:0010976];RNA splicing [GO:0008380];spliceosomal complex assembly [GO:0000245];U2-type prespliceosome assembly [GO:1903241]	RNA binding [GO:0003723];zinc ion binding [GO:0008270]	catalytic step 2 spliceosome [GO:0071013];nuclear speck [GO:0016607];nucleoplasm [GO:0005654];nucleus [GO:0005634];small nuclear ribonucleoprotein complex [GO:0030532];spliceosomal complex [GO:0005681];U2 snRNP [GO:0005686];U2-type precatalytic spliceosome [GO:0071005];U2-type prespliceosome [GO:0071004]	mRNA 3'-splice site recognition [GO:0000389];mRNA processing [GO:0006397];mRNA splicing, via spliceosome [GO:0000398];positive regulation of neuron projection development [GO:0010976];RNA splicing [GO:0008380];spliceosomal complex assembly [GO:0000245];U2-type prespliceosome assembly [GO:1903241];RNA binding [GO:0003723];zinc ion binding [GO:0008270];catalytic step 2 spliceosome [GO:0071013];nucl…
Q15652	Probable JmjC domain-containing histone demethylation protein 2C	blood coagulation [GO:0007596];histone H3-K9 demethylation [GO:0033169];regulation of transcription, DNA-templated [GO:0006355]	chromatin DNA binding [GO:0031490];dioxygenase activity [GO:0051213];histone demethylase activity (H3-K9 specific) [GO:0032454];metal ion binding [GO:0046872];thyroid hormone receptor binding [GO:0046966];transcription regulatory region sequence-specific DNA binding [GO:0000976]	chromatin [GO:0000785];intracellular [GO:0005622];nucleoplasm [GO:0005654];nucleus [GO:0005634]	blood coagulation [GO:0007596];histone H3-K9 demethylation [GO:0033169];regulation of transcription, DNA-templated [GO:0006355];chromatin DNA binding [GO:0031490];dioxygenase activity [GO:0051213];histone demethylase activity (H3-K9 specific) [GO:0032454];metal ion binding [GO:0046872];thyroid hormone receptor binding [GO:0046966];transcription regulatory region sequence-specific DNA binding [GO:…
Q15768	Ephrin-B3	adult walking behavior [GO:0007628];axon choice point recognition [GO:0016198];axon guidance [GO:0007411];cell-cell signaling [GO:0007267];ephrin receptor signaling pathway [GO:0048013];negative regulation of axonogenesis [GO:0050771];nervous system development [GO:0007399];T cell costimulation [GO:0031295];trans-synaptic signaling by trans-synaptic complex, modulating synaptic transmission [GO:0…	ephrin receptor binding [GO:0046875];protein tyrosine kinase activity [GO:0004713];transmembrane-ephrin receptor activity [GO:0005005];virus receptor activity [GO:0001618]	glutamatergic synapse [GO:0098978];hippocampal mossy fiber to CA3 synapse [GO:0098686];integral component of plasma membrane [GO:0005887];integral component of postsynaptic density membrane [GO:0099061];integral component of presynaptic membrane [GO:0099056];plasma membrane [GO:0005886]	adult walking behavior [GO:0007628];axon choice point recognition [GO:0016198];axon guidance [GO:0007411];cell-cell signaling [GO:0007267];ephrin receptor signaling pathway [GO:0048013];negative regulation of axonogenesis [GO:0050771];nervous system development [GO:0007399];T cell costimulation [GO:0031295];trans-synaptic signaling by trans-synaptic complex, modulating synaptic transmission [GO:0…
Q16637	Survival motor neuron protein	DNA-templated transcription, termination [GO:0006353];import into nucleus [GO:0051170];nervous system development [GO:0007399];spliceosomal complex assembly [GO:0000245];spliceosomal snRNP assembly [GO:0000387]	identical protein binding [GO:0042802];RNA binding [GO:0003723]	Cajal body [GO:0015030];cytoplasm [GO:0005737];cytoplasmic ribonucleoprotein granule [GO:0036464];cytosol [GO:0005829];Gemini of coiled bodies [GO:0097504];neuron projection [GO:0043005];nucleoplasm [GO:0005654];nucleus [GO:0005634];perikaryon [GO:0043204];SMN complex [GO:0032797];SMN-Sm protein complex [GO:0034719];Z disc [GO:0030018]	DNA-templated transcription, termination [GO:0006353];import into nucleus [GO:0051170];nervous system development [GO:0007399];spliceosomal complex assembly [GO:0000245];spliceosomal snRNP assembly [GO:0000387];identical protein binding [GO:0042802];RNA binding [GO:0003723];Cajal body [GO:0015030];cytoplasm [GO:0005737];cytoplasmic ribonucleoprotein granule [GO:0036464];cytosol [GO:0005829];Gemin…
Q2NL82	Pre-rRNA-processing protein TSR1 homolog	maturation of SSU-rRNA from tricistronic rRNA transcript (SSU-rRNA, 5.8S rRNA, LSU-rRNA) [GO:0000462]	GTP binding [GO:0005525];GTPase activity [GO:0003924];RNA binding [GO:0003723];U3 snoRNA binding [GO:0034511]	cytosol [GO:0005829];nucleolus [GO:0005730];nucleoplasm [GO:0005654];preribosome, small subunit precursor [GO:0030688]	maturation of SSU-rRNA from tricistronic rRNA transcript (SSU-rRNA, 5.8S rRNA, LSU-rRNA) [GO:0000462];GTP binding [GO:0005525];GTPase activity [GO:0003924];RNA binding [GO:0003723];U3 snoRNA binding [GO:0034511];cytosol [GO:0005829];nucleolus [GO:0005730];nucleoplasm [GO:0005654];preribosome, small subunit precursor [GO:0030688]
Q2Q1W2	E3 ubiquitin-protein ligase TRIM71	3'-UTR-mediated mRNA destabilization [GO:0061158];fibroblast growth factor receptor signaling pathway [GO:0008543];G1/S transition of mitotic cell cycle [GO:0000082];miRNA mediated inhibition of translation [GO:0035278];miRNA metabolic process [GO:0010586];negative regulation of translation [GO:0017148];neural tube closure [GO:0001843];neural tube development [GO:0021915];positive regulation of g…	miRNA binding [GO:0035198];translation repressor activity [GO:0030371];ubiquitin protein ligase activity [GO:0061630];ubiquitin-protein transferase activity [GO:0004842];zinc ion binding [GO:0008270]	P-body [GO:0000932]	3'-UTR-mediated mRNA destabilization [GO:0061158];fibroblast growth factor receptor signaling pathway [GO:0008543];G1/S transition of mitotic cell cycle [GO:0000082];miRNA mediated inhibition of translation [GO:0035278];miRNA metabolic process [GO:0010586];negative regulation of translation [GO:0017148];neural tube closure [GO:0001843];neural tube development [GO:0021915];positive regulation of g…
Q2TAM9	Tumor suppressor candidate gene 1 protein
Q2VPJ9	Leucine-rich repeat-containing protein 75B			cytoplasm [GO:0005737]	cytoplasm [GO:0005737]
Q3ZCQ8	Mitochondrial import inner membrane translocase subunit TIM50	mitochondrial membrane organization [GO:0007006];protein dephosphorylation [GO:0006470];protein import into mitochondrial matrix [GO:0030150];release of cytochrome c from mitochondria [GO:0001836]	interleukin-2 receptor binding [GO:0005134];phosphoprotein phosphatase activity [GO:0004721];protein serine/threonine phosphatase activity [GO:0004722];protein tyrosine phosphatase activity [GO:0004725];ribonucleoprotein complex binding [GO:0043021];RNA binding [GO:0003723]	integral component of membrane [GO:0016021];mitochondrial inner membrane [GO:0005743];mitochondrion [GO:0005739];nuclear speck [GO:0016607];nucleoplasm [GO:0005654];TIM23 mitochondrial import inner membrane translocase complex [GO:0005744]	mitochondrial membrane organization [GO:0007006];protein dephosphorylation [GO:0006470];protein import into mitochondrial matrix [GO:0030150];release of cytochrome c from mitochondria [GO:0001836];interleukin-2 receptor binding [GO:0005134];phosphoprotein phosphatase activity [GO:0004721];protein serine/threonine phosphatase activity [GO:0004722];protein tyrosine phosphatase activity [GO:0004725]…
Q4KMP7	TBC1 domain family member 10B	activation of GTPase activity [GO:0090630];intracellular protein transport [GO:0006886];regulation of GTPase activity [GO:0043087];retrograde transport, endosome to Golgi [GO:0042147]	GTPase activator activity [GO:0005096];Rab GTPase binding [GO:0017137]	cytosol [GO:0005829];plasma membrane [GO:0005886]	activation of GTPase activity [GO:0090630];intracellular protein transport [GO:0006886];regulation of GTPase activity [GO:0043087];retrograde transport, endosome to Golgi [GO:0042147];GTPase activator activity [GO:0005096];Rab GTPase binding [GO:0017137];cytosol [GO:0005829];plasma membrane [GO:0005886]
Q53LP3	Ankyrin repeat domain-containing protein SOWAHC
Q5KU26	Collectin-12	carbohydrate mediated signaling [GO:0009756];cellular response to exogenous dsRNA [GO:0071360];defense response [GO:0006952];innate immune response [GO:0045087];phagocytosis, recognition [GO:0006910];positive regulation of cell adhesion molecule production [GO:0060355];protein homooligomerization [GO:0051260];receptor-mediated endocytosis [GO:0006898];regulation of immune response [GO:0050776];to…	galactose binding [GO:0005534];low-density lipoprotein particle binding [GO:0030169];metal ion binding [GO:0046872];scavenger receptor activity [GO:0005044];signaling pattern recognition receptor activity [GO:0008329]	collagen trimer [GO:0005581];endocytic vesicle membrane [GO:0030666];extracellular matrix [GO:0031012];extracellular space [GO:0005615];integral component of membrane [GO:0016021];plasma membrane [GO:0005886]	carbohydrate mediated signaling [GO:0009756];cellular response to exogenous dsRNA [GO:0071360];defense response [GO:0006952];innate immune response [GO:0045087];phagocytosis, recognition [GO:0006910];positive regulation of cell adhesion molecule production [GO:0060355];protein homooligomerization [GO:0051260];receptor-mediated endocytosis [GO:0006898];regulation of immune response [GO:0050776];to…
Q5TCS8	Adenylate kinase 9	AMP phosphorylation [GO:0006756];ATP generation from ADP [GO:0006757];CDP phosphorylation [GO:0061508];CMP phosphorylation [GO:0061566];dADP phosphorylation [GO:0006174];dAMP phosphorylation [GO:0061565];dCDP phosphorylation [GO:0061570];dCMP phosphorylation [GO:0061567];dGDP phosphorylation [GO:0006186];GDP phosphorylation [GO:0061568];nucleobase-containing small molecule interconversion [GO:001…	ATP binding [GO:0005524];nucleoside diphosphate kinase activity [GO:0004550];nucleoside kinase activity [GO:0019206];nucleoside monophosphate kinase activity [GO:0050145]	cytoplasm [GO:0005737];cytosol [GO:0005829];nuclear membrane [GO:0031965];nucleoplasm [GO:0005654];nucleus [GO:0005634]	AMP phosphorylation [GO:0006756];ATP generation from ADP [GO:0006757];CDP phosphorylation [GO:0061508];CMP phosphorylation [GO:0061566];dADP phosphorylation [GO:0006174];dAMP phosphorylation [GO:0061565];dCDP phosphorylation [GO:0061570];dCMP phosphorylation [GO:0061567];dGDP phosphorylation [GO:0006186];GDP phosphorylation [GO:0061568];nucleobase-containing small molecule interconversion [GO:001…
Q63HK5	Teashirt homolog 3	long-term synaptic potentiation [GO:0060291];multicellular organism development [GO:0007275];negative regulation of transcription, DNA-templated [GO:0045892];positive regulation of synaptic transmission, glutamatergic [GO:0051968];regulation of respiratory gaseous exchange by neurological system process [GO:0002087];regulation of transcription by RNA polymerase II [GO:0006357]	chromatin binding [GO:0003682];DNA binding [GO:0003677];DNA-binding transcription factor activity, RNA polymerase II-specific [GO:0000981];metal ion binding [GO:0046872]	growth cone [GO:0030426];nucleoplasm [GO:0005654];nucleus [GO:0005634]	long-term synaptic potentiation [GO:0060291];multicellular organism development [GO:0007275];negative regulation of transcription, DNA-templated [GO:0045892];positive regulation of synaptic transmission, glutamatergic [GO:0051968];regulation of respiratory gaseous exchange by neurological system process [GO:0002087];regulation of transcription by RNA polymerase II [GO:0006357];chromatin binding […
Q63ZY3	KN motif and ankyrin repeat domain-containing protein 2	apoptotic process [GO:0006915];glomerular visceral epithelial cell migration [GO:0090521];kidney epithelium development [GO:0072073];negative regulation of cell population proliferation [GO:0008285];negative regulation of G1/S transition of mitotic cell cycle [GO:2000134];negative regulation of intracellular estrogen receptor signaling pathway [GO:0033147];negative regulation of programmed cell d…		cytoplasm [GO:0005737];mitochondrion [GO:0005739]	apoptotic process [GO:0006915];glomerular visceral epithelial cell migration [GO:0090521];kidney epithelium development [GO:0072073];negative regulation of cell population proliferation [GO:0008285];negative regulation of G1/S transition of mitotic cell cycle [GO:2000134];negative regulation of intracellular estrogen receptor signaling pathway [GO:0033147];negative regulation of programmed cell d…
Q66GS9	Centrosomal protein of 135 kDa	centriole replication [GO:0007099];centriole-centriole cohesion [GO:0010457];ciliary basal body-plasma membrane docking [GO:0097711];G2/M transition of mitotic cell cycle [GO:0000086];positive regulation of establishment of protein localization [GO:1904951];positive regulation of non-motile cilium assembly [GO:1902857];regulation of G2/M transition of mitotic cell cycle [GO:0010389]	protein C-terminus binding [GO:0008022]	centriole [GO:0005814];centrosome [GO:0005813];cytosol [GO:0005829]	centriole replication [GO:0007099];centriole-centriole cohesion [GO:0010457];ciliary basal body-plasma membrane docking [GO:0097711];G2/M transition of mitotic cell cycle [GO:0000086];positive regulation of establishment of protein localization [GO:1904951];positive regulation of non-motile cilium assembly [GO:1902857];regulation of G2/M transition of mitotic cell cycle [GO:0010389];protein C-ter…
Q69YZ2	Transmembrane protein 200B			integral component of membrane [GO:0016021]	integral component of membrane [GO:0016021]
Q6F5E8	Capping protein, Arp2/3 and myosin-I linker protein 2	actin filament network formation [GO:0051639];establishment or maintenance of cell polarity [GO:0007163];establishment or maintenance of monopolar cell polarity [GO:0061339];maintenance of cell polarity [GO:0030011];negative regulation of barbed-end actin filament capping [GO:2000813];positive regulation of cell migration [GO:0030335];positive regulation of extracellular matrix disassembly [GO:00…	phospholipid binding [GO:0005543];protein-containing complex binding [GO:0044877]	actin cytoskeleton [GO:0015629];cell leading edge [GO:0031252];cytoplasm [GO:0005737];extrinsic component of cytoplasmic side of plasma membrane [GO:0031234];intermediate filament cytoskeleton [GO:0045111];lamellipodium [GO:0030027];macropinosome [GO:0044354];membrane [GO:0016020];plasma membrane [GO:0005886];ruffle [GO:0001726]	actin filament network formation [GO:0051639];establishment or maintenance of cell polarity [GO:0007163];establishment or maintenance of monopolar cell polarity [GO:0061339];maintenance of cell polarity [GO:0030011];negative regulation of barbed-end actin filament capping [GO:2000813];positive regulation of cell migration [GO:0030335];positive regulation of extracellular matrix disassembly [GO:00…
Q6P2D0	Zinc finger protein 1 homolog		DNA binding [GO:0003677];DNA-binding transcription factor activity, RNA polymerase II-specific [GO:0000981];metal ion binding [GO:0046872]	nucleus [GO:0005634]	DNA binding [GO:0003677];DNA-binding transcription factor activity, RNA polymerase II-specific [GO:0000981];metal ion binding [GO:0046872];nucleus [GO:0005634]
Q6PCD5	E3 ubiquitin-protein ligase RFWD3	cellular response to DNA damage stimulus [GO:0006974];chromosome breakage [GO:0031052];double-strand break repair via homologous recombination [GO:0000724];interstrand cross-link repair [GO:0036297];mitotic G1 DNA damage checkpoint [GO:0031571];protein ubiquitination [GO:0016567];regulation of DNA damage checkpoint [GO:2000001];replication fork processing [GO:0031297];response to ionizing radiati…	MDM2/MDM4 family protein binding [GO:0097371];metal ion binding [GO:0046872];p53 binding [GO:0002039];ubiquitin-protein transferase activity [GO:0004842]	cytoplasm [GO:0005737];nucleoplasm [GO:0005654];nucleus [GO:0005634];PML body [GO:0016605];site of DNA damage [GO:0090734]	cellular response to DNA damage stimulus [GO:0006974];chromosome breakage [GO:0031052];double-strand break repair via homologous recombination [GO:0000724];interstrand cross-link repair [GO:0036297];mitotic G1 DNA damage checkpoint [GO:0031571];protein ubiquitination [GO:0016567];regulation of DNA damage checkpoint [GO:2000001];replication fork processing [GO:0031297];response to ionizing radiati…
Q6PF15	Kelch-like protein 35
Q6PRD1	Probable G-protein coupled receptor 179	visual perception [GO:0007601]	G protein-coupled receptor activity [GO:0004930]	integral component of membrane [GO:0016021];plasma membrane [GO:0005886]	visual perception [GO:0007601];G protein-coupled receptor activity [GO:0004930];integral component of membrane [GO:0016021];plasma membrane [GO:0005886]
Q6T310	Ras-like protein family member 11A	positive regulation of transcription by RNA polymerase I [GO:0045943];signal transduction [GO:0007165]	GTP binding [GO:0005525];GTPase activity [GO:0003924]	membrane [GO:0016020];nucleolus [GO:0005730]	positive regulation of transcription by RNA polymerase I [GO:0045943];signal transduction [GO:0007165];GTP binding [GO:0005525];GTPase activity [GO:0003924];membrane [GO:0016020];nucleolus [GO:0005730]
Q6UN15	Pre-mRNA 3'-end-processing factor FIP1	mRNA 3'-end processing [GO:0031124];mRNA export from nucleus [GO:0006406];mRNA polyadenylation [GO:0006378];mRNA splicing, via spliceosome [GO:0000398];pre-mRNA cleavage required for polyadenylation [GO:0098789];termination of RNA polymerase II transcription [GO:0006369]	RNA binding [GO:0003723]	mRNA cleavage and polyadenylation specificity factor complex [GO:0005847];nucleoplasm [GO:0005654]	mRNA 3'-end processing [GO:0031124];mRNA export from nucleus [GO:0006406];mRNA polyadenylation [GO:0006378];mRNA splicing, via spliceosome [GO:0000398];pre-mRNA cleavage required for polyadenylation [GO:0098789];termination of RNA polymerase II transcription [GO:0006369];RNA binding [GO:0003723];mRNA cleavage and polyadenylation specificity factor complex [GO:0005847];nucleoplasm [GO:0005654]
Q6UXN9	WD repeat-containing protein 82	histone H3-K4 methylation [GO:0051568];histone H3-K4 trimethylation [GO:0080182]	chromatin binding [GO:0003682]	chromatin [GO:0000785];histone methyltransferase complex [GO:0035097];nucleolus [GO:0005730];PTW/PP1 phosphatase complex [GO:0072357];Set1C/COMPASS complex [GO:0048188]	histone H3-K4 methylation [GO:0051568];histone H3-K4 trimethylation [GO:0080182];chromatin binding [GO:0003682];chromatin [GO:0000785];histone methyltransferase complex [GO:0035097];nucleolus [GO:0005730];PTW/PP1 phosphatase complex [GO:0072357];Set1C/COMPASS complex [GO:0048188]
Q6XPR3	Repetin	cornification [GO:0070268]	calcium ion binding [GO:0005509];transition metal ion binding [GO:0046914]	cornified envelope [GO:0001533];cytosol [GO:0005829];extracellular region [GO:0005576]	cornification [GO:0070268];calcium ion binding [GO:0005509];transition metal ion binding [GO:0046914];cornified envelope [GO:0001533];cytosol [GO:0005829];extracellular region [GO:0005576]
Q6ZNQ3	Leucine-rich repeat-containing protein 69
Q6ZU15	Septin-14	cytoskeleton-dependent cytokinesis [GO:0061640]	GTP binding [GO:0005525];GTPase activity [GO:0003924];protein-containing complex scaffold activity [GO:0032947]	microtubule cytoskeleton [GO:0015630];septin complex [GO:0031105];septin ring [GO:0005940]	cytoskeleton-dependent cytokinesis [GO:0061640];GTP binding [GO:0005525];GTPase activity [GO:0003924];protein-containing complex scaffold activity [GO:0032947];microtubule cytoskeleton [GO:0015630];septin complex [GO:0031105];septin ring [GO:0005940]
Q70UQ0	Inhibitor of nuclear factor kappa-B kinase-interacting protein	response to X-ray [GO:0010165]		endoplasmic reticulum [GO:0005783];endoplasmic reticulum membrane [GO:0005789];integral component of membrane [GO:0016021];membrane [GO:0016020]	response to X-ray [GO:0010165];endoplasmic reticulum [GO:0005783];endoplasmic reticulum membrane [GO:0005789];integral component of membrane [GO:0016021];membrane [GO:0016020]
Q7L2H7	Eukaryotic translation initiation factor 3 subunit M	cytoplasmic translational initiation [GO:0002183];formation of cytoplasmic translation initiation complex [GO:0001732];translational initiation [GO:0006413]	translation initiation factor activity [GO:0003743];translation initiation factor binding [GO:0031369]	cytosol [GO:0005829];eukaryotic 43S preinitiation complex [GO:0016282];eukaryotic 48S preinitiation complex [GO:0033290];eukaryotic translation initiation factor 3 complex [GO:0005852];eukaryotic translation initiation factor 3 complex, eIF3m [GO:0071541]	cytoplasmic translational initiation [GO:0002183];formation of cytoplasmic translation initiation complex [GO:0001732];translational initiation [GO:0006413];translation initiation factor activity [GO:0003743];translation initiation factor binding [GO:0031369];cytosol [GO:0005829];eukaryotic 43S preinitiation complex [GO:0016282];eukaryotic 48S preinitiation complex [GO:0033290];eukaryotic transla…
Q7L3V2	Protein Bop	mitochondrial outer membrane permeabilization [GO:0097345];regulation of mitochondrial membrane potential [GO:0051881]		mitochondrion [GO:0005739]	mitochondrial outer membrane permeabilization [GO:0097345];regulation of mitochondrial membrane potential [GO:0051881];mitochondrion [GO:0005739]
Q7L590	Protein MCM10 homolog	cell population proliferation [GO:0008283];cellular response to DNA damage stimulus [GO:0006974];DNA replication [GO:0006260];DNA replication initiation [GO:0006270];G1/S transition of mitotic cell cycle [GO:0000082]	DNA replication origin binding [GO:0003688];double-stranded DNA binding [GO:0003690];enzyme binding [GO:0019899];identical protein binding [GO:0042802];metal ion binding [GO:0046872];single-stranded DNA binding [GO:0003697]	nucleolus [GO:0005730];nucleoplasm [GO:0005654];nucleus [GO:0005634];replication fork protection complex [GO:0031298]	cell population proliferation [GO:0008283];cellular response to DNA damage stimulus [GO:0006974];DNA replication [GO:0006260];DNA replication initiation [GO:0006270];G1/S transition of mitotic cell cycle [GO:0000082];DNA replication origin binding [GO:0003688];double-stranded DNA binding [GO:0003690];enzyme binding [GO:0019899];identical protein binding [GO:0042802];metal ion binding [GO:0046872]…
Q7LGA3	Heparan sulfate 2-O-sulfotransferase 1	glycosaminoglycan biosynthetic process [GO:0006024];heparan sulfate proteoglycan biosynthetic process, enzymatic modification [GO:0015015];heparan sulfate proteoglycan biosynthetic process, polysaccharide chain biosynthetic process [GO:0015014]	heparan sulfate 2-O-sulfotransferase activity [GO:0004394];sulfotransferase activity [GO:0008146]	Golgi membrane [GO:0000139];integral component of membrane [GO:0016021];membrane [GO:0016020]	glycosaminoglycan biosynthetic process [GO:0006024];heparan sulfate proteoglycan biosynthetic process, enzymatic modification [GO:0015015];heparan sulfate proteoglycan biosynthetic process, polysaccharide chain biosynthetic process [GO:0015014];heparan sulfate 2-O-sulfotransferase activity [GO:0004394];sulfotransferase activity [GO:0008146];Golgi membrane [GO:0000139];integral component of membra…
Q7Z417	Nuclear fragile X mental retardation-interacting protein 2		RNA binding [GO:0003723]	cytoplasm [GO:0005737];cytoplasmic stress granule [GO:0010494];cytosol [GO:0005829];membrane [GO:0016020];nuclear body [GO:0016604];nucleoplasm [GO:0005654];nucleus [GO:0005634];polysomal ribosome [GO:0042788]	RNA binding [GO:0003723];cytoplasm [GO:0005737];cytoplasmic stress granule [GO:0010494];cytosol [GO:0005829];membrane [GO:0016020];nuclear body [GO:0016604];nucleoplasm [GO:0005654];nucleus [GO:0005634];polysomal ribosome [GO:0042788]
Q7Z6J8	E3 ubiquitin-protein ligase E3D	protein autoubiquitination [GO:0051865];protein monoubiquitination [GO:0006513];protein polyubiquitination [GO:0000209]	cyclin binding [GO:0030332];ubiquitin protein ligase activity [GO:0061630];ubiquitin-like protein conjugating enzyme binding [GO:0044390]	cytoplasm [GO:0005737];ubiquitin ligase complex [GO:0000151]	protein autoubiquitination [GO:0051865];protein monoubiquitination [GO:0006513];protein polyubiquitination [GO:0000209];cyclin binding [GO:0030332];ubiquitin protein ligase activity [GO:0061630];ubiquitin-like protein conjugating enzyme binding [GO:0044390];cytoplasm [GO:0005737];ubiquitin ligase complex [GO:0000151]
Q86W42	THO complex subunit 6 homolog	apoptotic process [GO:0006915];central nervous system development [GO:0007417];mRNA 3'-end processing [GO:0031124];mRNA export from nucleus [GO:0006406];negative regulation of apoptotic process [GO:0043066];RNA export from nucleus [GO:0006405];RNA splicing [GO:0008380];viral mRNA export from host cell nucleus [GO:0046784]	RNA binding [GO:0003723]	nuclear body [GO:0016604];nuclear speck [GO:0016607];nucleoplasm [GO:0005654];nucleus [GO:0005634];THO complex [GO:0000347];THO complex part of transcription export complex [GO:0000445];transcription export complex [GO:0000346]	apoptotic process [GO:0006915];central nervous system development [GO:0007417];mRNA 3'-end processing [GO:0031124];mRNA export from nucleus [GO:0006406];negative regulation of apoptotic process [GO:0043066];RNA export from nucleus [GO:0006405];RNA splicing [GO:0008380];viral mRNA export from host cell nucleus [GO:0046784];RNA binding [GO:0003723];nuclear body [GO:0016604];nuclear speck [GO:001660…
Q86X29	Lipolysis-stimulated lipoprotein receptor	establishment of blood-brain barrier [GO:0060856];liver development [GO:0001889];regulation of lipid metabolic process [GO:0019216];tricellular tight junction assembly [GO:1904274]		chylomicron [GO:0042627];extracellular exosome [GO:0070062];integral component of membrane [GO:0016021];low-density lipoprotein particle [GO:0034362];plasma membrane [GO:0005886];tricellular tight junction [GO:0061689];very-low-density lipoprotein particle [GO:0034361]	establishment of blood-brain barrier [GO:0060856];liver development [GO:0001889];regulation of lipid metabolic process [GO:0019216];tricellular tight junction assembly [GO:1904274];chylomicron [GO:0042627];extracellular exosome [GO:0070062];integral component of membrane [GO:0016021];low-density lipoprotein particle [GO:0034362];plasma membrane [GO:0005886];tricellular tight junction [GO:0061689]…
Q86Y33	Cell division cycle protein 20 homolog B	positive regulation of ubiquitin protein ligase activity [GO:1904668]	anaphase-promoting complex binding [GO:0010997];ubiquitin-protein transferase activator activity [GO:0097027]		positive regulation of ubiquitin protein ligase activity [GO:1904668];anaphase-promoting complex binding [GO:0010997];ubiquitin-protein transferase activator activity [GO:0097027]
Q86YV0	RAS protein activator like-3	MAPK cascade [GO:0000165];negative regulation of Ras protein signal transduction [GO:0046580];positive regulation of NK T cell proliferation [GO:0051142]	GTPase activator activity [GO:0005096]	cell cortex [GO:0005938];cytoplasm [GO:0005737];cytoplasmic side of membrane [GO:0098562];cytosol [GO:0005829];extracellular exosome [GO:0070062];membrane [GO:0016020]	MAPK cascade [GO:0000165];negative regulation of Ras protein signal transduction [GO:0046580];positive regulation of NK T cell proliferation [GO:0051142];GTPase activator activity [GO:0005096];cell cortex [GO:0005938];cytoplasm [GO:0005737];cytoplasmic side of membrane [GO:0098562];cytosol [GO:0005829];extracellular exosome [GO:0070062];membrane [GO:0016020]
Q86YZ3	Hornerin	cell envelope organization [GO:0043163];establishment of skin barrier [GO:0061436];keratinization [GO:0031424];neutrophil degranulation [GO:0043312]	calcium ion binding [GO:0005509];structural constituent of epidermis [GO:0030280];transition metal ion binding [GO:0046914]	azurophil granule lumen [GO:0035578];collagen-containing extracellular matrix [GO:0062023];cornified envelope [GO:0001533];cytoplasm [GO:0005737];extracellular exosome [GO:0070062];extracellular region [GO:0005576];keratohyalin granule [GO:0036457];nucleus [GO:0005634];perinuclear region of cytoplasm [GO:0048471]	cell envelope organization [GO:0043163];establishment of skin barrier [GO:0061436];keratinization [GO:0031424];neutrophil degranulation [GO:0043312];calcium ion binding [GO:0005509];structural constituent of epidermis [GO:0030280];transition metal ion binding [GO:0046914];azurophil granule lumen [GO:0035578];collagen-containing extracellular matrix [GO:0062023];cornified envelope [GO:0001533];cyt…
Q8IVM0	Coiled-coil domain-containing protein 50	sensory perception of sound [GO:0007605]	ubiquitin protein ligase binding [GO:0031625]	cytosol [GO:0005829]	sensory perception of sound [GO:0007605];ubiquitin protein ligase binding [GO:0031625];cytosol [GO:0005829]
Q8IWI9	MAX gene-associated protein	negative regulation of G0 to G1 transition [GO:0070317]	DNA binding [GO:0003677];DNA-binding transcription factor activity, RNA polymerase II-specific [GO:0000981];protein dimerization activity [GO:0046983]	MLL1 complex [GO:0071339];nucleoplasm [GO:0005654]	negative regulation of G0 to G1 transition [GO:0070317];DNA binding [GO:0003677];DNA-binding transcription factor activity, RNA polymerase II-specific [GO:0000981];protein dimerization activity [GO:0046983];MLL1 complex [GO:0071339];nucleoplasm [GO:0005654]
Q8IY67	Ribonucleoprotein PTB-binding 1		RNA binding [GO:0003723]	cytoplasm [GO:0005737];nucleus [GO:0005634]	RNA binding [GO:0003723];cytoplasm [GO:0005737];nucleus [GO:0005634]
Q8IYJ3	Synaptotagmin-like protein 1	exocytosis [GO:0006887];intracellular protein transport [GO:0006886]	neurexin family protein binding [GO:0042043];Rab GTPase binding [GO:0017137]	exocytic vesicle [GO:0070382];extracellular exosome [GO:0070062];extrinsic component of plasma membrane [GO:0019897];melanosome [GO:0042470];microvillus membrane [GO:0031528];plasma membrane [GO:0005886]	exocytosis [GO:0006887];intracellular protein transport [GO:0006886];neurexin family protein binding [GO:0042043];Rab GTPase binding [GO:0017137];exocytic vesicle [GO:0070382];extracellular exosome [GO:0070062];extrinsic component of plasma membrane [GO:0019897];melanosome [GO:0042470];microvillus membrane [GO:0031528];plasma membrane [GO:0005886]
Q8IYK2	Coiled-coil domain-containing protein 105			extracellular exosome [GO:0070062]	extracellular exosome [GO:0070062]
Q8IYT3	Coiled-coil domain-containing protein 170
Q8IYT8	Serine/threonine-protein kinase ULK2	autophagosome assembly [GO:0000045];autophagy [GO:0006914];autophagy of host cells involved in interaction with symbiont [GO:0075044];axon extension [GO:0048675];negative regulation of collateral sprouting [GO:0048671];protein autophosphorylation [GO:0046777];regulation of autophagy [GO:0010506];response to starvation [GO:0042594];signal transduction [GO:0007165]	ATP binding [GO:0005524];protein serine/threonine kinase activity [GO:0004674]	cytoplasmic vesicle membrane [GO:0030659];cytosol [GO:0005829];membrane [GO:0016020];phagophore assembly site [GO:0000407];phagophore assembly site membrane [GO:0034045]	autophagosome assembly [GO:0000045];autophagy [GO:0006914];autophagy of host cells involved in interaction with symbiont [GO:0075044];axon extension [GO:0048675];negative regulation of collateral sprouting [GO:0048671];protein autophosphorylation [GO:0046777];regulation of autophagy [GO:0010506];response to starvation [GO:0042594];signal transduction [GO:0007165];ATP binding [GO:0005524];protein …
Q8N3D4	EH domain-binding protein 1-like protein 1			endosome [GO:0005768];membrane [GO:0016020]	endosome [GO:0005768];membrane [GO:0016020]
Q8N5S3	Uncharacterized protein C2orf73
Q8NB50	Zinc finger protein 62 homolog		DNA-binding transcription factor activity, RNA polymerase II-specific [GO:0000981];metal ion binding [GO:0046872];nucleic acid binding [GO:0003676]	nucleus [GO:0005634]	DNA-binding transcription factor activity, RNA polymerase II-specific [GO:0000981];metal ion binding [GO:0046872];nucleic acid binding [GO:0003676];nucleus [GO:0005634]
Q8NBK3	Formylglycine-generating enzyme	glycosphingolipid metabolic process [GO:0006687];post-translational protein modification [GO:0043687];protein oxidation [GO:0018158]	cupric ion binding [GO:1903135];Formylglycine-generating oxidase activity [GO:0120147];oxidoreductase activity [GO:0016491];protein homodimerization activity [GO:0042803]	endoplasmic reticulum [GO:0005783];endoplasmic reticulum lumen [GO:0005788]	glycosphingolipid metabolic process [GO:0006687];post-translational protein modification [GO:0043687];protein oxidation [GO:0018158];cupric ion binding [GO:1903135];Formylglycine-generating oxidase activity [GO:0120147];oxidoreductase activity [GO:0016491];protein homodimerization activity [GO:0042803];endoplasmic reticulum [GO:0005783];endoplasmic reticulum lumen [GO:0005788]
Q8NDT2	Putative RNA-binding protein 15B	dosage compensation by inactivation of X chromosome [GO:0009048];mRNA export from nucleus [GO:0006406];mRNA processing [GO:0006397];regulation of alternative mRNA splicing, via spliceosome [GO:0000381];RNA methylation [GO:0001510];RNA splicing [GO:0008380];viral process [GO:0016032]	RNA binding [GO:0003723]	nuclear envelope [GO:0005635];nuclear speck [GO:0016607];nucleoplasm [GO:0005654];nucleus [GO:0005634];RNA N6-methyladenosine methyltransferase complex [GO:0036396]	dosage compensation by inactivation of X chromosome [GO:0009048];mRNA export from nucleus [GO:0006406];mRNA processing [GO:0006397];regulation of alternative mRNA splicing, via spliceosome [GO:0000381];RNA methylation [GO:0001510];RNA splicing [GO:0008380];viral process [GO:0016032];RNA binding [GO:0003723];nuclear envelope [GO:0005635];nuclear speck [GO:0016607];nucleoplasm [GO:0005654];nucleus …
Q8NEG7	Protein DENND6B		Rab guanyl-nucleotide exchange factor activity [GO:0017112]	cytosol [GO:0005829];recycling endosome [GO:0055037]	Rab guanyl-nucleotide exchange factor activity [GO:0017112];cytosol [GO:0005829];recycling endosome [GO:0055037]
Q8NEW0	Zinc transporter 7	sequestering of zinc ion [GO:0032119];zinc ion transport [GO:0006829]	cation transmembrane transporter activity [GO:0008324]	cytoplasm [GO:0005737];cytoplasmic vesicle [GO:0031410];Golgi apparatus [GO:0005794];integral component of membrane [GO:0016021];perinuclear region of cytoplasm [GO:0048471];vesicle [GO:0031982]	sequestering of zinc ion [GO:0032119];zinc ion transport [GO:0006829];cation transmembrane transporter activity [GO:0008324];cytoplasm [GO:0005737];cytoplasmic vesicle [GO:0031410];Golgi apparatus [GO:0005794];integral component of membrane [GO:0016021];perinuclear region of cytoplasm [GO:0048471];vesicle [GO:0031982]
Q8NFW8	N-acylneuraminate cytidylyltransferase	N-acetylneuraminate metabolic process [GO:0006054]	N-acylneuraminate cytidylyltransferase activity [GO:0008781]	membrane [GO:0016020];nucleoplasm [GO:0005654];nucleus [GO:0005634]	N-acetylneuraminate metabolic process [GO:0006054];N-acylneuraminate cytidylyltransferase activity [GO:0008781];membrane [GO:0016020];nucleoplasm [GO:0005654];nucleus [GO:0005634]
Q8TE49	OTU domain-containing protein 7A	negative regulation of I-kappaB kinase/NF-kappaB signaling [GO:0043124];protein deubiquitination [GO:0016579];protein deubiquitination involved in ubiquitin-dependent protein catabolic process [GO:0071947];protein K11-linked deubiquitination [GO:0035871];protein K48-linked deubiquitination [GO:0071108];protein K63-linked deubiquitination [GO:0070536]	DNA binding [GO:0003677];K63-linked polyubiquitin modification-dependent protein binding [GO:0070530];thiol-dependent ubiquitin-specific protease activity [GO:0004843];thiol-dependent ubiquitinyl hydrolase activity [GO:0036459];zinc ion binding [GO:0008270]	cytoplasm [GO:0005737];cytosol [GO:0005829];nucleus [GO:0005634]	negative regulation of I-kappaB kinase/NF-kappaB signaling [GO:0043124];protein deubiquitination [GO:0016579];protein deubiquitination involved in ubiquitin-dependent protein catabolic process [GO:0071947];protein K11-linked deubiquitination [GO:0035871];protein K48-linked deubiquitination [GO:0071108];protein K63-linked deubiquitination [GO:0070536];DNA binding [GO:0003677];K63-linked polyubiqui…
Q8TEV9	Guanine nucleotide exchange protein SMCR8	autophagy [GO:0006914];negative regulation of autophagosome assembly [GO:1902902];negative regulation of gene expression [GO:0010629];negative regulation of macroautophagy [GO:0016242];negative regulation of protein kinase activity [GO:0006469];positive regulation of autophagosome maturation [GO:1901098];positive regulation of TOR signaling [GO:0032008];regulation of autophagy [GO:0010506];regula…	guanyl-nucleotide exchange factor activity [GO:0005085];protein kinase binding [GO:0019901];protein kinase inhibitor activity [GO:0004860]	Atg1/ULK1 kinase complex [GO:1990316];chromatin [GO:0000785];cytoplasm [GO:0005737];guanyl-nucleotide exchange factor complex [GO:0032045];nucleoplasm [GO:0005654]	autophagy [GO:0006914];negative regulation of autophagosome assembly [GO:1902902];negative regulation of gene expression [GO:0010629];negative regulation of macroautophagy [GO:0016242];negative regulation of protein kinase activity [GO:0006469];positive regulation of autophagosome maturation [GO:1901098];positive regulation of TOR signaling [GO:0032008];regulation of autophagy [GO:0010506];regula…
Q8TF30	WASP homolog-associated protein with actin, membranes and microtubules	actin filament organization [GO:0007015];actin filament reorganization [GO:0090527];Arp2/3 complex-mediated actin nucleation [GO:0034314];cell cycle arrest [GO:0007050];endoplasmic reticulum to Golgi vesicle-mediated transport [GO:0006888];focal adhesion assembly [GO:0048041];lamellipodium assembly [GO:0030032];plasma membrane tubulation [GO:0097320];positive regulation of actin nucleation [GO:00…	actin binding [GO:0003779];Arp2/3 complex binding [GO:0071933];GTP-Rho binding [GO:0017049];microtubule binding [GO:0008017]	cytoplasm [GO:0005737];cytoplasmic vesicle membrane [GO:0030659];cytosol [GO:0005829];endoplasmic reticulum-Golgi intermediate compartment membrane [GO:0033116];Golgi membrane [GO:0000139];microtubule [GO:0005874]	actin filament organization [GO:0007015];actin filament reorganization [GO:0090527];Arp2/3 complex-mediated actin nucleation [GO:0034314];cell cycle arrest [GO:0007050];endoplasmic reticulum to Golgi vesicle-mediated transport [GO:0006888];focal adhesion assembly [GO:0048041];lamellipodium assembly [GO:0030032];plasma membrane tubulation [GO:0097320];positive regulation of actin nucleation [GO:00…
Q8WU10	Pyridine nucleotide-disulfide oxidoreductase domain-containing protein 1	cellular response to oxidative stress [GO:0034599]	oxidoreductase activity [GO:0016491]	nucleus [GO:0005634];sarcomere [GO:0030017]	cellular response to oxidative stress [GO:0034599];oxidoreductase activity [GO:0016491];nucleus [GO:0005634];sarcomere [GO:0030017]
Q8WUK0	Phosphatidylglycerophosphatase and protein-tyrosine phosphatase 1	cardiolipin biosynthetic process [GO:0032049];regulation of intrinsic apoptotic signaling pathway [GO:2001242]	phosphatidylglycerophosphatase activity [GO:0008962];phosphatidylinositol-4,5-bisphosphate 5-phosphatase activity [GO:0004439];protein tyrosine phosphatase activity [GO:0004725];protein tyrosine/serine/threonine phosphatase activity [GO:0008138]	mitochondrial inner membrane [GO:0005743];nucleus [GO:0005634]	cardiolipin biosynthetic process [GO:0032049];regulation of intrinsic apoptotic signaling pathway [GO:2001242];phosphatidylglycerophosphatase activity [GO:0008962];phosphatidylinositol-4,5-bisphosphate 5-phosphatase activity [GO:0004439];protein tyrosine phosphatase activity [GO:0004725];protein tyrosine/serine/threonine phosphatase activity [GO:0008138];mitochondrial inner membrane [GO:0005743];…
Q8WW52	Protein FAM151A			extracellular exosome [GO:0070062];integral component of membrane [GO:0016021];membrane [GO:0016020]	extracellular exosome [GO:0070062];integral component of membrane [GO:0016021];membrane [GO:0016020]
Q92896	Golgi apparatus protein 1	bone morphogenesis [GO:0060349];leukocyte migration [GO:0050900];negative regulation of protein processing [GO:0010955];negative regulation of transforming growth factor beta receptor signaling pathway [GO:0030512];regulation of chondrocyte differentiation [GO:0032330]	fibroblast growth factor binding [GO:0017134];signaling receptor binding [GO:0005102]	extracellular exosome [GO:0070062];extracellular matrix [GO:0031012];Golgi apparatus [GO:0005794];Golgi membrane [GO:0000139];integral component of membrane [GO:0016021];membrane [GO:0016020];plasma membrane [GO:0005886]	bone morphogenesis [GO:0060349];leukocyte migration [GO:0050900];negative regulation of protein processing [GO:0010955];negative regulation of transforming growth factor beta receptor signaling pathway [GO:0030512];regulation of chondrocyte differentiation [GO:0032330];fibroblast growth factor binding [GO:0017134];signaling receptor binding [GO:0005102];extracellular exosome [GO:0070062];extracel…
Q96DV4	39S ribosomal protein L38, mitochondrial	mitochondrial translational elongation [GO:0070125];mitochondrial translational termination [GO:0070126]		mitochondrial inner membrane [GO:0005743];mitochondrial large ribosomal subunit [GO:0005762];mitochondrion [GO:0005739]	mitochondrial translational elongation [GO:0070125];mitochondrial translational termination [GO:0070126];mitochondrial inner membrane [GO:0005743];mitochondrial large ribosomal subunit [GO:0005762];mitochondrion [GO:0005739]
Q96DY7	Mdm2-binding protein	cell cycle arrest [GO:0007050];negative regulation of cell population proliferation [GO:0008285];negative regulation of mitotic nuclear division [GO:0045839];protein localization to kinetochore [GO:0034501];regulation of protein ubiquitination [GO:0031396];traversing start control point of mitotic cell cycle [GO:0007089]		chromatin [GO:0000785];kinetochore [GO:0000776]	cell cycle arrest [GO:0007050];negative regulation of cell population proliferation [GO:0008285];negative regulation of mitotic nuclear division [GO:0045839];protein localization to kinetochore [GO:0034501];regulation of protein ubiquitination [GO:0031396];traversing start control point of mitotic cell cycle [GO:0007089];chromatin [GO:0000785];kinetochore [GO:0000776]
Q96EY7	Pentatricopeptide repeat domain-containing protein 3, mitochondrial	mitochondrial translation [GO:0032543];mitochondrial translational elongation [GO:0070125];mitochondrial translational termination [GO:0070126];regulation of translation [GO:0006417]	ribosomal small subunit binding [GO:0043024];RNA binding [GO:0003723];rRNA binding [GO:0019843]	cytosol [GO:0005829];mitochondrial inner membrane [GO:0005743];mitochondrion [GO:0005739];nucleoplasm [GO:0005654];plasma membrane [GO:0005886];ribosome [GO:0005840]	mitochondrial translation [GO:0032543];mitochondrial translational elongation [GO:0070125];mitochondrial translational termination [GO:0070126];regulation of translation [GO:0006417];ribosomal small subunit binding [GO:0043024];RNA binding [GO:0003723];rRNA binding [GO:0019843];cytosol [GO:0005829];mitochondrial inner membrane [GO:0005743];mitochondrion [GO:0005739];nucleoplasm [GO:0005654];plasm…
Q96GQ7	Probable ATP-dependent RNA helicase DDX27	rRNA processing [GO:0006364]	ATP binding [GO:0005524];helicase activity [GO:0004386];RNA binding [GO:0003723]	chromosome [GO:0005694];nucleolus [GO:0005730]	rRNA processing [GO:0006364];ATP binding [GO:0005524];helicase activity [GO:0004386];RNA binding [GO:0003723];chromosome [GO:0005694];nucleolus [GO:0005730]
Q96HB5	Coiled-coil domain-containing protein 120	microtubule anchoring at centrosome [GO:0034454];multicellular organism development [GO:0007275];protein localization [GO:0008104]		centriolar subdistal appendage [GO:0120103];centriole [GO:0005814];endosome [GO:0005768];growth cone [GO:0030426]	microtubule anchoring at centrosome [GO:0034454];multicellular organism development [GO:0007275];protein localization [GO:0008104];centriolar subdistal appendage [GO:0120103];centriole [GO:0005814];endosome [GO:0005768];growth cone [GO:0030426]
Q96IZ0	PRKC apoptosis WT1 regulator protein	actin filament bundle assembly [GO:0051017];apoptotic process [GO:0006915];apoptotic signaling pathway [GO:0097190];interleukin-2 biosynthetic process [GO:0042094];negative regulation of B cell proliferation [GO:0030889];negative regulation of fibroblast proliferation [GO:0048147];negative regulation of T cell proliferation [GO:0042130];negative regulation of T cell receptor signaling pathway [GO…	actin binding [GO:0003779];enzyme binding [GO:0019899];leucine zipper domain binding [GO:0043522];transcription corepressor activity [GO:0003714]	actin filament [GO:0005884];cytoplasm [GO:0005737];nuclear chromatin [GO:0000790];nucleus [GO:0005634]	actin filament bundle assembly [GO:0051017];apoptotic process [GO:0006915];apoptotic signaling pathway [GO:0097190];interleukin-2 biosynthetic process [GO:0042094];negative regulation of B cell proliferation [GO:0030889];negative regulation of fibroblast proliferation [GO:0048147];negative regulation of T cell proliferation [GO:0042130];negative regulation of T cell receptor signaling pathway [GO…
Q96J92	Serine/threonine-protein kinase WNK4	chloride transport [GO:0006821];distal tubule morphogenesis [GO:0072156];intracellular signal transduction [GO:0035556];ion homeostasis [GO:0050801];ion transport [GO:0006811];negative regulation of pancreatic juice secretion [GO:0090188];negative regulation of sodium ion transport [GO:0010766];positive regulation of ion transmembrane transporter activity [GO:0032414];positive regulation of potas…	ATP binding [GO:0005524];chloride channel inhibitor activity [GO:0019869];potassium channel inhibitor activity [GO:0019870];protein serine/threonine kinase activity [GO:0004674]	bicellular tight junction [GO:0005923];cytoplasm [GO:0005737];cytosol [GO:0005829];membrane [GO:0016020]	chloride transport [GO:0006821];distal tubule morphogenesis [GO:0072156];intracellular signal transduction [GO:0035556];ion homeostasis [GO:0050801];ion transport [GO:0006811];negative regulation of pancreatic juice secretion [GO:0090188];negative regulation of sodium ion transport [GO:0010766];positive regulation of ion transmembrane transporter activity [GO:0032414];positive regulation of potas…
Q96MH2	Protein HEXIM2	negative regulation of cyclin-dependent protein serine/threonine kinase activity [GO:0045736];negative regulation of transcription by RNA polymerase II [GO:0000122];negative regulation of transcription, DNA-templated [GO:0045892]	7SK snRNA binding [GO:0097322];cyclin-dependent protein serine/threonine kinase inhibitor activity [GO:0004861];identical protein binding [GO:0042802];snRNA binding [GO:0017069]	cytoplasm [GO:0005737];cytosol [GO:0005829];nuclear speck [GO:0016607];nucleoplasm [GO:0005654];nucleus [GO:0005634]	negative regulation of cyclin-dependent protein serine/threonine kinase activity [GO:0045736];negative regulation of transcription by RNA polymerase II [GO:0000122];negative regulation of transcription, DNA-templated [GO:0045892];7SK snRNA binding [GO:0097322];cyclin-dependent protein serine/threonine kinase inhibitor activity [GO:0004861];identical protein binding [GO:0042802];snRNA binding [GO:…
Q96QF7	Acidic repeat-containing protein			nucleus [GO:0005634]	nucleus [GO:0005634]
Q96RI9	Trace amine-associated receptor 9	G protein-coupled receptor signaling pathway [GO:0007186]	G protein-coupled receptor activity [GO:0004930];trace-amine receptor activity [GO:0001594]	integral component of membrane [GO:0016021];plasma membrane [GO:0005886]	G protein-coupled receptor signaling pathway [GO:0007186];G protein-coupled receptor activity [GO:0004930];trace-amine receptor activity [GO:0001594];integral component of membrane [GO:0016021];plasma membrane [GO:0005886]
Q96S79	Ras-like protein family member 10B	positive regulation of peptide hormone secretion [GO:0090277];regulation of systemic arterial blood pressure by atrial natriuretic peptide [GO:0003050];signal transduction [GO:0007165]	GTP binding [GO:0005525];GTPase activity [GO:0003924]	plasma membrane [GO:0005886]	positive regulation of peptide hormone secretion [GO:0090277];regulation of systemic arterial blood pressure by atrial natriuretic peptide [GO:0003050];signal transduction [GO:0007165];GTP binding [GO:0005525];GTPase activity [GO:0003924];plasma membrane [GO:0005886]
Q96TC7	Regulator of microtubule dynamics protein 3	apoptotic process [GO:0006915];cell differentiation [GO:0030154];cellular calcium ion homeostasis [GO:0006874]		integral component of membrane [GO:0016021];microtubule [GO:0005874];mitochondrial outer membrane [GO:0005741];mitochondrion [GO:0005739];nucleus [GO:0005634];spindle pole [GO:0000922]	apoptotic process [GO:0006915];cell differentiation [GO:0030154];cellular calcium ion homeostasis [GO:0006874];integral component of membrane [GO:0016021];microtubule [GO:0005874];mitochondrial outer membrane [GO:0005741];mitochondrion [GO:0005739];nucleus [GO:0005634];spindle pole [GO:0000922]
Q99735	Microsomal glutathione S-transferase 2	glutathione biosynthetic process [GO:0006750];glutathione derivative biosynthetic process [GO:1901687];leukotriene biosynthetic process [GO:0019370];lipid metabolic process [GO:0006629];membrane lipid catabolic process [GO:0046466];positive regulation of inflammatory response [GO:0050729];response to lipopolysaccharide [GO:0032496];response to organonitrogen compound [GO:0010243];xenobiotic metab…	enzyme activator activity [GO:0008047];glutathione peroxidase activity [GO:0004602];glutathione transferase activity [GO:0004364];leukotriene-C4 synthase activity [GO:0004464]	endoplasmic reticulum [GO:0005783];endoplasmic reticulum membrane [GO:0005789];integral component of membrane [GO:0016021];intracellular membrane-bounded organelle [GO:0043231];membrane [GO:0016020];nuclear envelope [GO:0005635];organelle membrane [GO:0031090];plasma membrane [GO:0005886]	glutathione biosynthetic process [GO:0006750];glutathione derivative biosynthetic process [GO:1901687];leukotriene biosynthetic process [GO:0019370];lipid metabolic process [GO:0006629];membrane lipid catabolic process [GO:0046466];positive regulation of inflammatory response [GO:0050729];response to lipopolysaccharide [GO:0032496];response to organonitrogen compound [GO:0010243];xenobiotic metab…
Q99856	AT-rich interactive domain-containing protein 3A	DNA damage response, signal transduction by p53 class mediator resulting in cell cycle arrest [GO:0006977]	chromatin binding [GO:0003682];DNA-binding transcription activator activity, RNA polymerase II-specific [GO:0001228];DNA-binding transcription factor activity, RNA polymerase II-specific [GO:0000981];protein homodimerization activity [GO:0042803];RNA polymerase II regulatory region sequence-specific DNA binding [GO:0000977]	cytosol [GO:0005829];intracellular membrane-bounded organelle [GO:0043231];membrane raft [GO:0045121];nucleoplasm [GO:0005654];nucleus [GO:0005634]	DNA damage response, signal transduction by p53 class mediator resulting in cell cycle arrest [GO:0006977];chromatin binding [GO:0003682];DNA-binding transcription activator activity, RNA polymerase II-specific [GO:0001228];DNA-binding transcription factor activity, RNA polymerase II-specific [GO:0000981];protein homodimerization activity [GO:0042803];RNA polymerase II regulatory region sequence-…
Q99988	Growth/differentiation factor 15	activation of MAPK activity [GO:0000187];BMP signaling pathway [GO:0030509];cell development [GO:0048468];cell-cell signaling [GO:0007267];glial cell-derived neurotrophic factor receptor signaling pathway [GO:0035860];negative regulation of growth hormone receptor signaling pathway [GO:0060400];negative regulation of multicellular organism growth [GO:0040015];positive regulation of MAPK cascade […	cytokine activity [GO:0005125];growth factor activity [GO:0008083];protein homodimerization activity [GO:0042803];transforming growth factor beta receptor binding [GO:0005160]	cytoplasm [GO:0005737];extracellular exosome [GO:0070062];extracellular region [GO:0005576];extracellular space [GO:0005615];Golgi apparatus [GO:0005794];nucleus [GO:0005634]	activation of MAPK activity [GO:0000187];BMP signaling pathway [GO:0030509];cell development [GO:0048468];cell-cell signaling [GO:0007267];glial cell-derived neurotrophic factor receptor signaling pathway [GO:0035860];negative regulation of growth hormone receptor signaling pathway [GO:0060400];negative regulation of multicellular organism growth [GO:0040015];positive regulation of MAPK cascade […
[truncated: 431 more rows]
